# Supplementary material for: Benzyl 3-(10-oxo-9,10-dihydrophenanthren-9-ylidene)dithiocarbazate
Source: Acta Crystallogr Sect E Struct Rep Online. 2009 Oct 28;65(Pt 11):o2853. doi: 10.1107/S160053680904272X (PMC2971360; doi:10.1107/S160053680904272X)
Supplement: Supplementary file 2 [file e-65-o2853-Isup2.hkl]

# 
# h,k,l, Fc-squared, Fo-squared, sigma(Fo-squared) and status flag 
# 
data_I
_shelx_title ' 081016c_0m in P2(1)/c' 
_shelx_refln_list_code          4 
_shelx_F_calc_maximum      211.41 
_exptl_crystal_F_000       808.00 
_reflns_d_resolution_high  0.8394 
 
loop_ 
 _symmetry_equiv_pos_as_xyz 
 'x, y, z' 
 '-x, y+1/2, -z+1/2' 
 '-x, -y, -z' 
 'x, -y-1/2, z-1/2' 
 
_cell_length_a    14.4945 
_cell_length_b     5.6978 
_cell_length_c    22.8159 
_cell_angle_alpha  90.000 
_cell_angle_beta   93.610 
_cell_angle_gamma  90.000 
 
_shelx_F_squared_multiplier     1.000 
 
loop_ 
 _refln_index_h 
 _refln_index_k 
 _refln_index_l 
 _refln_F_squared_calc 
 _refln_F_squared_meas 
 _refln_F_squared_sigma 
 _refln_observed_status 
   2   0   0     6867.60     7104.82     55.14 o 
   3   0   0     4552.04     4586.69     40.38 o 
   4   0   0    16668.02    16968.74    126.09 o 
   5   0   0     4953.14     4961.98     41.28 o 
   6   0   0     9649.35     9943.30     77.86 o 
   7   0   0     1835.62     2329.20     35.16 o 
   8   0   0       98.52       96.40      4.22 o 
   9   0   0      327.15      327.09      8.08 o 
  10   0   0     3106.63     3117.31     32.93 o 
  11   0   0      652.06      648.58     22.14 o 
  12   0   0      481.87      434.35     10.86 o 
  13   0   0       44.43       61.50      8.57 o 
  14   0   0      393.00      433.53     16.25 o 
  15   0   0      440.31      464.02     19.02 o 
   1   1   0     3398.35     3319.19     47.54 o 
   2   1   0     7547.35     7475.94     55.47 o 
   3   1   0     4934.66     5207.82     26.01 o 
   4   1   0      152.65      133.95      2.03 o 
   5   1   0      119.27      118.09      2.12 o 
   6   1   0      175.48      167.38      3.29 o 
   7   1   0      218.75      178.07      4.97 o 
   8   1   0       89.37      100.19      2.97 o 
   9   1   0        1.28        2.88      1.11 o 
  10   1   0        2.73        4.54      1.36 o 
  11   1   0      192.86      199.84      5.75 o 
  12   1   0       25.23       24.13      3.03 o 
  13   1   0      141.68      145.02      7.36 o 
  14   1   0        0.06       -2.68      2.75 o 
  15   1   0       39.78       28.79      4.87 o 
  16   1   0       20.28       13.68      4.27 o 
  17   1   0       13.06        3.54      5.77 o 
   0   2   0       23.14       16.25      2.28 o 
   1   2   0       73.69       69.25      2.76 o 
   2   2   0      999.65     1100.19      9.24 o 
   3   2   0       53.30       47.96      1.74 o 
   4   2   0      941.18      938.55      7.22 o 
   5   2   0      394.82      403.72      4.40 o 
   6   2   0      767.03      782.08      6.77 o 
   7   2   0       46.70       49.48      3.32 o 
   8   2   0        3.91        3.54      0.94 o 
   9   2   0       49.43       54.08      3.32 o 
  10   2   0      219.63      225.14      9.15 o 
  11   2   0      346.07      369.70     11.84 o 
  12   2   0      212.57      224.04     12.40 o 
  13   2   0        3.80        8.06      3.45 o 
  14   2   0        0.09        1.18      3.06 o 
  15   2   0       10.63       11.29      4.28 o 
  16   2   0       25.49       29.99      5.59 o 
   1   3   0        1.09        6.77      2.08 o 
   2   3   0      716.49      728.75      8.07 o 
   3   3   0        3.00        0.96      0.77 o 
   4   3   0     1066.14     1160.28     10.65 o 
   5   3   0       65.17       54.70      2.30 o 
   6   3   0       78.44       65.18      3.35 o 
   7   3   0      380.62      372.36      7.37 o 
   8   3   0      648.26      645.57     10.20 o 
   9   3   0      141.04      142.93      4.99 o 
  10   3   0     1214.85     1232.59     16.44 o 
  11   3   0      591.53      594.35     20.50 o 
  12   3   0       34.17       35.36     11.03 o 
  13   3   0        0.97        4.37      3.54 o 
  14   3   0       15.91       16.83      4.55 o 
  15   3   0        8.33       10.88      4.71 o 
   0   4   0      578.37      590.02     11.82 o 
   1   4   0      418.53      399.55      8.50 o 
   2   4   0       37.66       34.90      2.58 o 
   3   4   0      201.29      201.75      5.98 o 
   4   4   0      143.68      140.50      5.16 o 
   5   4   0      591.02      622.99     10.66 o 
   6   4   0      156.03      160.25      5.61 o 
   7   4   0       62.49       68.25      4.06 o 
   8   4   0      108.69      105.83      4.79 o 
   9   4   0      621.13      606.90     31.71 o 
  10   4   0       19.93       18.92      5.13 o 
  11   4   0      135.74      142.22     12.91 o 
  12   4   0        0.60       -0.51      3.40 o 
  13   4   0       36.40       39.68      6.23 o 
   1   5   0      173.45      177.62     11.81 o 
   2   5   0       18.37       18.94      4.46 o 
   3   5   0       10.36       12.63      2.71 o 
   4   5   0       31.89       40.26      5.67 o 
   5   5   0        0.23       -0.69      1.96 o 
   6   5   0       12.26       18.74      3.09 o 
   7   5   0       35.67       34.96      5.25 o 
   8   5   0       29.43       18.92      4.51 o 
   9   5   0       13.49       14.50      4.60 o 
  10   5   0        1.05        2.50      3.69 o 
  11   5   0        1.77        5.36      3.86 o 
   0   6   0      640.63      581.34     21.31 o 
   1   6   0      360.30      365.22     16.83 o 
   2   6   0      100.86      105.19      9.58 o 
   3   6   0        8.36       11.36      3.99 o 
   4   6   0        1.66        4.37      3.06 o 
   5   6   0        3.95        2.27      3.16 o 
   6   6   0       11.47        8.76      3.99 o 
   7   6   0       19.06       25.25      5.71 o 
   8   6   0        0.64        5.48      4.48 o 
 -17   1   1        1.72       -1.30      3.35 o 
 -16   1   1       28.28       24.85      5.53 o 
 -15   1   1       62.00       56.79      6.01 o 
 -14   1   1       59.51       50.27      5.52 o 
 -13   1   1       15.64        9.26      3.35 o 
 -12   1   1      102.05      115.73      4.18 o 
 -11   1   1        6.98        6.34      1.67 o 
 -10   1   1        8.22        9.90      1.92 o 
  -9   1   1       31.10       31.10      2.32 o 
  -8   1   1        7.44        5.60      1.19 o 
  -7   1   1      488.47      570.14      7.54 o 
  -6   1   1      126.82      115.93      4.81 o 
  -5   1   1       21.13       20.81      1.78 o 
  -4   1   1     5341.71     5375.28     79.34 o 
  -3   1   1     2849.35     2910.50     15.44 o 
  -2   1   1     5783.23     5736.23     36.76 o 
  -1   1   1     2005.81     2046.49     25.65 o 
   0   1   1    12968.85    12412.27    304.39 o 
   1   1   1     1303.19     1350.39     25.54 o 
   2   1   1     1562.00     1576.03     11.59 o 
   3   1   1      202.79      195.30      2.80 o 
   4   1   1       47.56       49.62      2.07 o 
   5   1   1     1045.48     1068.49      7.66 o 
   6   1   1     1821.42     1871.68     13.89 o 
   7   1   1      460.07      491.11      6.24 o 
   8   1   1       56.88       68.00      2.57 o 
   9   1   1        0.08       -1.33      0.89 o 
  10   1   1       98.61       97.54      3.46 o 
  11   1   1      189.26      178.47      4.72 o 
  12   1   1      135.69      123.83      5.94 o 
  13   1   1       21.80       16.90      2.95 o 
  14   1   1       27.10       20.48      4.07 o 
  15   1   1      133.91      133.33      7.92 o 
  16   1   1      127.65      132.50      8.28 o 
 -16   2   1      225.60      258.58     11.65 o 
 -15   2   1       85.78       91.42      7.83 o 
 -14   2   1        7.75       10.71      3.67 o 
 -13   2   1       33.82       46.98      8.68 o 
 -12   2   1     1070.88     1023.33     41.65 o 
 -11   2   1     1089.02     1113.99     20.52 o 
 -10   2   1      746.12      747.38     15.95 o 
  -9   2   1      146.68      149.88      6.98 o 
  -8   2   1      602.26      598.06     10.69 o 
  -7   2   1     2968.80     2895.81     23.36 o 
  -6   2   1     3597.66     3645.86     20.95 o 
  -5   2   1     1479.07     1459.68      9.93 o 
  -4   2   1        7.23        9.61      0.83 o 
  -3   2   1     3357.74     3340.26     25.09 o 
  -2   2   1     6205.65     6105.69     34.54 o 
  -1   2   1     1583.99     1545.03     13.30 o 
   0   2   1     2420.17     2484.30     18.89 o 
   1   2   1       66.76       62.14      2.30 o 
   2   2   1       30.66       45.13     11.07 o 
   3   2   1     2066.96     1958.30     13.93 o 
   4   2   1     2752.67     2717.88     18.17 o 
   5   2   1     1018.37      985.51      7.68 o 
   6   2   1      153.26      142.04      2.62 o 
   7   2   1      823.69      784.93      7.07 o 
   8   2   1      885.34      872.56      9.34 o 
   9   2   1      474.27      459.58      8.59 o 
  10   2   1     1687.11     1691.65     70.99 o 
  11   2   1     1474.67     1565.96     48.72 o 
  12   2   1       30.95       42.77      5.40 o 
  13   2   1      198.85      210.33     20.34 o 
  14   2   1        8.00       14.68      6.29 o 
  15   2   1        0.35       -1.93      3.15 o 
  16   2   1        0.05       -4.84      3.43 o 
 -15   3   1        1.55       -1.34      3.46 o 
 -14   3   1       14.41       18.54      4.78 o 
 -13   3   1        0.52        1.93      3.94 o 
 -12   3   1        1.85        8.16      5.80 o 
 -11   3   1       21.91       20.08     10.74 o 
 -10   3   1      807.74      815.79     58.86 o 
  -9   3   1        3.74        3.18      2.38 o 
  -8   3   1      152.57      149.27      4.80 o 
  -7   3   1       75.27       73.00      3.63 o 
  -6   3   1      142.90      123.18      4.19 o 
  -5   3   1        5.76       10.32      1.76 o 
  -4   3   1      242.05      250.06      4.32 o 
  -3   3   1       21.67       24.13      1.54 o 
  -2   3   1       22.31       20.39      1.58 o 
  -1   3   1      185.97      207.93      4.82 o 
   0   3   1       90.22       78.56      3.06 o 
   1   3   1      394.08      392.06      6.51 o 
   2   3   1        0.99        0.23      0.89 o 
   3   3   1      418.54      457.24      5.33 o 
   4   3   1       65.50       65.56      3.06 o 
   5   3   1      203.21      216.76      4.29 o 
   6   3   1       25.47       25.39      1.85 o 
   7   3   1       18.06       12.02      2.09 o 
   8   3   1      152.18      155.46      5.15 o 
   9   3   1       70.98       63.05      3.85 o 
  10   3   1       51.98       66.79      5.84 o 
  11   3   1        5.77        7.54      9.65 o 
  12   3   1       53.83       49.57      7.25 o 
  13   3   1       70.88       82.51      7.64 o 
  14   3   1        0.41       -4.69      3.13 o 
  15   3   1        0.00        2.22      3.69 o 
 -13   4   1       91.78       75.58      7.85 o 
 -12   4   1        2.99        4.81      3.78 o 
 -11   4   1       18.86       17.06      4.54 o 
 -10   4   1        2.05       -0.96      3.72 o 
  -9   4   1        9.36        8.70      8.01 o 
  -8   4   1       43.36       49.52      5.67 o 
  -7   4   1       27.89       29.95      3.05 o 
  -6   4   1        0.91        1.59      1.63 o 
  -5   4   1       15.33       20.48      2.65 o 
  -4   4   1        7.29        9.92      2.15 o 
  -3   4   1       36.38       31.86      2.95 o 
  -2   4   1       50.48       45.27      2.62 o 
  -1   4   1       47.40       50.76      3.08 o 
   0   4   1        0.16       -0.22      1.36 o 
   1   4   1       18.14       21.48      2.78 o 
   2   4   1       59.90       60.58      2.65 o 
   3   4   1      535.80      538.80      7.45 o 
   4   4   1       15.25       14.72      2.44 o 
   5   4   1       40.41       47.24      4.67 o 
   6   4   1       41.60       39.08      3.27 o 
   7   4   1       43.28       45.30      3.60 o 
   8   4   1        8.51        7.03      2.40 o 
   9   4   1      189.28      192.14      9.48 o 
  10   4   1      404.77      413.62     13.93 o 
  11   4   1       37.75       37.83      5.90 o 
  12   4   1       13.48       11.56      4.18 o 
  13   4   1       74.55       72.59      7.87 o 
 -11   5   1        6.37        7.29      4.54 o 
 -10   5   1        1.13       -0.18      3.55 o 
  -9   5   1      115.42      122.55      8.55 o 
  -8   5   1       26.28       29.11      5.25 o 
  -7   5   1      105.42       99.98      7.45 o 
  -6   5   1       36.13       47.39      5.80 o 
  -5   5   1       51.67       58.48      5.91 o 
  -4   5   1      229.31      232.49      9.40 o 
  -3   5   1      157.63      174.89      8.06 o 
  -2   5   1      125.18      141.31      5.77 o 
  -1   5   1       10.20        8.88      2.51 o 
   0   5   1      696.49      675.35     11.94 o 
   1   5   1       36.72       31.52      3.84 o 
   2   5   1      595.52      606.89     11.51 o 
   3   5   1       38.02       32.62      3.61 o 
   4   5   1       14.30        9.21      2.47 o 
   5   5   1       46.31       46.82      3.97 o 
   6   5   1      378.94      375.20      9.26 o 
   7   5   1       27.14       26.57      5.26 o 
   8   5   1       31.09       34.38      5.64 o 
   9   5   1       83.99       95.51     10.07 o 
  10   5   1       26.66       41.75      6.41 o 
  11   5   1       42.98       39.61      6.77 o 
  -8   6   1       40.06       38.20      6.43 o 
  -7   6   1        3.17        4.57      3.96 o 
  -6   6   1        1.03        1.10      4.25 o 
  -5   6   1      106.40      103.32      7.76 o 
  -4   6   1       39.55       44.39      5.73 o 
  -3   6   1       32.52       29.57      4.45 o 
  -2   6   1      200.23      200.50     12.35 o 
  -1   6   1       44.23       48.53      6.42 o 
   0   6   1       25.59       20.12      4.39 o 
   1   6   1      206.75      181.56     12.53 o 
   2   6   1       74.50       80.31      9.18 o 
   3   6   1        5.14        0.03      3.09 o 
   4   6   1        0.30       -1.95      2.37 o 
   5   6   1       15.79       19.14      4.79 o 
   6   6   1        0.88       -1.53      2.93 o 
   7   6   1       17.45       13.67      5.17 o 
 -15   0   2        0.77       -2.42      3.67 o 
 -14   0   2      888.88      781.32     16.15 o 
 -13   0   2       16.09       32.12      4.02 o 
 -12   0   2      256.61      253.14      8.32 o 
 -11   0   2      155.43      155.35      6.25 o 
 -10   0   2      376.50      341.49     25.13 o 
  -9   0   2     1508.60     1483.92     18.96 o 
  -8   0   2      137.80       87.89      4.50 o 
  -7   0   2    17601.70    19913.70    149.45 o 
  -6   0   2     4020.58     4120.03     35.98 o 
  -5   0   2       74.85      124.56      3.70 o 
  -4   0   2       93.57       87.99      2.80 o 
  -3   0   2     1169.09     1112.91     11.21 o 
  -2   0   2      474.23      472.89      7.36 o 
  -1   0   2     5123.10     4822.45     56.94 o 
   1   0   2      385.06      377.39      4.22 o 
   2   0   2      173.56      144.99      4.07 o 
   3   0   2     9130.73     9132.96    129.55 o 
   4   0   2       20.19       21.15      1.76 o 
   5   0   2     3757.72     3924.92     34.20 o 
   6   0   2     4881.85     4730.42     41.09 o 
   7   0   2     3577.51     3823.40     35.46 o 
   8   0   2        1.99        7.35      1.82 o 
   9   0   2       93.22      114.00      4.99 o 
  10   0   2      347.75      371.26      9.16 o 
  11   0   2      179.58      179.50      6.80 o 
  12   0   2      393.86      416.52     10.81 o 
  13   0   2       11.73       12.09      3.10 o 
  14   0   2        0.49       -1.57      3.58 o 
  15   0   2       41.89       56.36      8.55 o 
  16   0   2      625.41      614.33     22.96 o 
 -17   1   2       26.40       29.29      6.89 o 
 -16   1   2       34.68       28.07      5.13 o 
 -15   1   2       47.36       41.26      7.16 o 
 -14   1   2        0.19       -1.80      2.77 o 
 -13   1   2      274.63      273.09      9.90 o 
 -12   1   2      175.92      192.59      6.12 o 
 -11   1   2       74.85       66.66      4.25 o 
 -10   1   2       55.27       48.58      2.68 o 
  -9   1   2      320.59      283.75      6.34 o 
  -8   1   2      104.77       95.32      2.94 o 
  -7   1   2      102.65      112.52      3.06 o 
  -6   1   2       89.83      106.95      2.70 o 
  -5   1   2     1940.98     1978.27     32.38 o 
  -4   1   2      802.94      732.59     10.39 o 
  -3   1   2       11.19       13.35      0.81 o 
  -2   1   2     1156.36     1167.33      8.29 o 
  -1   1   2      580.64      571.37      6.04 o 
   0   1   2     1664.38     1747.43     14.29 o 
   1   1   2      126.23      124.67      4.07 o 
   2   1   2     2618.37     2578.07     17.64 o 
   3   1   2     1158.65     1185.47      9.83 o 
   4   1   2      655.01      701.22      5.84 o 
   5   1   2      521.17      554.49      5.34 o 
   6   1   2        1.88        2.74      0.90 o 
   7   1   2     1866.93     1821.81     14.30 o 
   8   1   2      280.77      261.14      4.77 o 
   9   1   2      124.07      126.47      3.65 o 
  10   1   2      341.32      350.64      7.35 o 
  11   1   2       57.44       48.16      3.67 o 
  12   1   2      148.06      132.16      5.47 o 
  13   1   2        0.61        2.26      2.10 o 
  14   1   2       51.89       41.74      5.29 o 
  15   1   2       18.12       12.98      3.99 o 
  16   1   2       12.85       10.60      3.98 o 
 -16   2   2       20.15       21.83      5.29 o 
 -15   2   2       22.72       24.23      5.00 o 
 -14   2   2       74.32       83.71      7.12 o 
 -13   2   2       31.32       32.17      4.99 o 
 -12   2   2       29.41       36.85      5.32 o 
 -11   2   2      177.75      173.03     10.59 o 
 -10   2   2       42.67       35.78      4.62 o 
  -9   2   2        5.56        8.41      1.86 o 
  -8   2   2      341.96      317.17      6.56 o 
  -7   2   2       47.01       47.61      1.83 o 
  -6   2   2      313.70      292.12      4.98 o 
  -5   2   2        2.95        0.13      1.06 o 
  -4   2   2        0.15        0.43      0.59 o 
  -3   2   2      410.27      429.66      4.59 o 
  -2   2   2       16.91       14.15      1.04 o 
  -1   2   2      279.72      282.01      4.70 o 
   0   2   2     3579.45     3729.38     33.81 o 
   1   2   2       45.17       36.33      1.57 o 
   2   2   2      550.54      574.06      5.50 o 
   3   2   2      453.18      506.97      7.36 o 
   4   2   2     4000.56     4150.81     32.54 o 
   5   2   2      461.44      499.86      7.97 o 
   6   2   2      529.00      545.36      5.98 o 
   7   2   2        0.29        1.91      0.74 o 
   8   2   2        1.50        2.10      1.16 o 
   9   2   2       11.44        7.12      1.96 o 
  10   2   2     1850.47     1845.03     52.03 o 
  11   2   2      182.95      172.27     19.34 o 
  12   2   2      632.84      613.31     26.21 o 
  13   2   2       19.49       17.29      4.10 o 
  14   2   2      144.43      133.45     13.68 o 
  15   2   2       16.50       19.55      4.61 o 
  16   2   2        2.69        0.57      3.51 o 
 -15   3   2       70.28       88.39     19.67 o 
 -14   3   2       90.02       89.76      7.99 o 
 -13   3   2        0.40       -2.45      2.86 o 
 -12   3   2       12.02       12.72      4.57 o 
 -11   3   2      175.20      169.99      8.82 o 
 -10   3   2      243.93      268.80     10.68 o 
  -9   3   2       29.89       25.39      9.56 o 
  -8   3   2       10.82       12.70      2.08 o 
  -7   3   2       98.57      102.80      3.94 o 
  -6   3   2      321.03      344.11      6.89 o 
  -5   3   2        7.95       17.19      2.04 o 
  -4   3   2     3165.69     3376.70     49.01 o 
  -3   3   2     3022.06     3346.30     38.98 o 
  -2   3   2        0.08        2.31      1.01 o 
  -1   3   2      780.95      766.90     13.60 o 
   0   3   2     1316.48     1287.93     13.09 o 
   1   3   2      567.04      553.40      6.83 o 
   2   3   2       50.78       74.87      2.52 o 
   3   3   2      295.87      349.64      4.66 o 
   4   3   2     2045.45     2188.89     16.97 o 
   5   3   2      829.95      785.42     11.89 o 
   6   3   2      215.46      208.14      6.07 o 
   7   3   2      104.85       96.05      4.08 o 
   8   3   2       98.34       82.57      4.14 o 
   9   3   2      827.78      801.91     12.17 o 
  10   3   2     1241.06     1190.58     30.64 o 
  11   3   2        9.61       11.81      3.85 o 
  12   3   2      203.70      172.16     18.04 o 
  13   3   2       49.59       52.36      6.62 o 
  14   3   2       44.27       34.05      5.87 o 
  15   3   2       89.02       96.27     10.81 o 
 -13   4   2       75.09       74.63      7.89 o 
 -12   4   2       47.37       55.49      6.96 o 
 -11   4   2        0.87       -2.24      3.05 o 
 -10   4   2       66.29       56.53     11.30 o 
  -9   4   2        4.22        8.02      3.52 o 
  -8   4   2      142.57      143.93      7.96 o 
  -7   4   2      270.23      275.30     10.31 o 
  -6   4   2      139.63      129.82      4.97 o 
  -5   4   2        2.71        0.50      1.52 o 
  -4   4   2        8.61        6.45      1.95 o 
  -3   4   2      559.48      575.79     11.99 o 
  -2   4   2      666.22      665.71     12.65 o 
  -1   4   2       29.08       25.10      2.40 o 
   0   4   2        0.05       -1.56      1.18 o 
   1   4   2      599.67      598.57      8.39 o 
   2   4   2      368.65      390.83      6.74 o 
   3   4   2      102.81      118.06      3.30 o 
   4   4   2       44.79       58.80      4.14 o 
   5   4   2       19.35       17.69      2.78 o 
   6   4   2       11.70       10.98      3.26 o 
   7   4   2        0.70        0.41      1.80 o 
   8   4   2      147.15      157.67      5.85 o 
   9   4   2      261.26      266.82      7.62 o 
  10   4   2      314.67      321.55     21.31 o 
  11   4   2       74.70       77.90      7.39 o 
  12   4   2        8.71       15.91      4.54 o 
  13   4   2       51.86       66.23      7.81 o 
 -11   5   2        6.06       11.16      6.71 o 
 -10   5   2        2.09       -4.69      3.56 o 
  -9   5   2        0.27        1.77      3.11 o 
  -8   5   2        0.98        4.69      3.60 o 
  -7   5   2       16.00        9.36      3.70 o 
  -6   5   2       38.37       49.72      5.71 o 
  -5   5   2        5.49        5.60      3.00 o 
  -4   5   2        5.33        3.46      2.13 o 
  -3   5   2        1.05        1.60      2.17 o 
  -2   5   2        3.52        6.07      2.27 o 
  -1   5   2        1.56        4.70      2.18 o 
   0   5   2      225.07      231.13      7.10 o 
   1   5   2      564.91      555.89     10.87 o 
   2   5   2       90.07       80.41      4.92 o 
   3   5   2       50.02       60.65      4.31 o 
   4   5   2       63.10       52.99      4.21 o 
   5   5   2        4.34        3.62      2.22 o 
   6   5   2       17.23       25.29      3.48 o 
   7   5   2       55.47       59.06      4.58 o 
   8   5   2        4.48        1.05      3.33 o 
   9   5   2        1.04        3.41      3.61 o 
  10   5   2        8.02        0.47      3.67 o 
  11   5   2        1.03       -1.06      3.80 o 
  -8   6   2       40.30       26.92      5.69 o 
  -7   6   2       69.81       59.65      7.09 o 
  -6   6   2       30.91       38.28      5.97 o 
  -5   6   2       66.30       70.39      9.15 o 
  -4   6   2        0.09        2.26      2.77 o 
  -3   6   2       21.32       15.71      5.24 o 
  -2   6   2       44.03       54.16      7.83 o 
  -1   6   2        4.29        5.50      7.83 o 
   0   6   2        6.14       10.02      7.41 o 
   1   6   2       10.19       16.43      5.55 o 
   2   6   2        0.03       -2.60      3.07 o 
   3   6   2       13.64       13.27      4.04 o 
   4   6   2       14.18       22.37      4.50 o 
   5   6   2        0.03        1.95      2.54 o 
   6   6   2       48.67       66.77      7.17 o 
   7   6   2        5.73        8.94      4.06 o 
 -17   1   3       20.45       22.87      5.15 o 
 -16   1   3      200.34      213.61     10.06 o 
 -15   1   3       38.30       43.97      5.41 o 
 -14   1   3       38.37       33.48      4.79 o 
 -13   1   3       39.83       43.29      5.41 o 
 -12   1   3        3.21        4.07      2.37 o 
 -11   1   3       98.18       86.76      4.46 o 
 -10   1   3      348.20      337.97      6.53 o 
  -9   1   3      283.76      311.29      6.23 o 
  -8   1   3       53.39       49.33      2.32 o 
  -7   1   3     3288.04     3549.90     27.69 o 
  -6   1   3     2686.16     2675.35     34.95 o 
  -5   1   3     2348.07     2286.92     46.62 o 
  -4   1   3      101.98      142.65      3.78 o 
  -3   1   3     5250.15     5419.82     30.57 o 
  -2   1   3      803.14      831.27      8.17 o 
  -1   1   3     9542.97     9399.12     59.23 o 
   0   1   3      287.11      304.98      3.60 o 
   1   1   3     2190.93     2111.41     17.13 o 
   2   1   3      110.12      135.03      2.70 o 
   3   1   3      111.20      106.59      4.57 o 
   4   1   3     1176.56     1167.67     10.44 o 
   5   1   3      541.86      471.76      5.37 o 
   6   1   3      276.38      282.02      3.77 o 
   7   1   3     1650.38     1908.35     14.94 o 
   8   1   3       47.67       38.90      3.14 o 
   9   1   3      217.88      208.57      4.59 o 
  10   1   3      671.74      664.03      8.82 o 
  11   1   3        0.01       -3.02      3.03 o 
  12   1   3       64.56       61.72      5.26 o 
  13   1   3       25.20       28.71      3.51 o 
  14   1   3      215.15      210.17     10.26 o 
  15   1   3        1.47        0.76      3.26 o 
  16   1   3        0.71       -0.94      4.39 o 
 -16   2   3        6.58        9.33      4.49 o 
 -15   2   3       27.62       53.21      6.27 o 
 -14   2   3       85.98       99.44      7.24 o 
 -13   2   3      134.35      122.17      7.44 o 
 -12   2   3        4.01        4.34      3.45 o 
 -11   2   3       14.30        8.68      4.92 o 
 -10   2   3      873.50      887.39     23.25 o 
  -9   2   3      232.91      214.19      5.80 o 
  -8   2   3       91.12      100.39      4.00 o 
  -7   2   3        1.77        2.19      0.97 o 
  -6   2   3       50.89       65.60      1.73 o 
  -5   2   3      348.52      319.50      4.55 o 
  -4   2   3      937.53      956.52     16.51 o 
  -3   2   3     1063.58     1152.23     12.22 o 
  -2   2   3       27.99       32.51      4.76 o 
  -1   2   3     1591.32     1550.31     13.15 o 
   0   2   3      205.68      190.98      3.26 o 
   1   2   3     1176.64     1149.43      9.13 o 
   2   2   3      112.68      103.77      1.98 o 
   3   2   3     1363.52     1538.46     18.82 o 
   4   2   3     5422.42     5673.13     37.64 o 
   5   2   3       68.44       36.32      1.95 o 
   6   2   3      846.12      849.43     12.55 o 
   7   2   3      233.94      241.84      4.62 o 
   8   2   3        1.02        0.16      1.00 o 
   9   2   3      351.65      369.84      7.95 o 
  10   2   3     2411.37     2443.86     37.98 o 
  11   2   3      150.30      166.81      8.11 o 
  12   2   3       56.06       40.71      5.30 o 
  13   2   3      146.99      163.46     10.12 o 
  14   2   3      136.34      156.94     19.38 o 
  15   2   3      200.69      200.59     10.13 o 
  16   2   3       70.44       69.25     12.65 o 
 -15   3   3        7.46        4.08      3.98 o 
 -14   3   3       31.85       37.82      5.96 o 
 -13   3   3        0.92        1.77      3.41 o 
 -12   3   3      222.82      199.37     21.84 o 
 -11   3   3        0.75        9.10      3.82 o 
 -10   3   3      208.73      229.01     22.78 o 
  -9   3   3      347.54      364.79     17.32 o 
  -8   3   3       23.14       23.10      3.91 o 
  -7   3   3        0.21        2.95      1.20 o 
  -6   3   3      787.46      780.46      9.38 o 
  -5   3   3       53.09       41.93      2.78 o 
  -4   3   3     1624.94     1524.45     16.47 o 
  -3   3   3      678.70      734.85      7.79 o 
  -2   3   3      990.21     1081.16     11.60 o 
  -1   3   3      750.37      749.31      9.35 o 
   0   3   3     1076.44     1067.53     18.26 o 
   1   3   3      280.05      269.74      4.63 o 
   2   3   3       49.66       52.54      1.92 o 
   3   3   3       31.70       36.06      1.95 o 
   4   3   3       79.11       88.00      3.95 o 
   5   3   3      253.25      246.54      4.84 o 
   6   3   3      459.05      474.18     10.33 o 
   7   3   3       36.78       42.83      2.49 o 
   8   3   3       39.07       44.51      3.36 o 
   9   3   3        6.27        8.77      4.53 o 
  10   3   3       36.75       46.41      9.81 o 
  11   3   3      295.28      329.24     21.37 o 
  12   3   3       18.98       29.14      6.11 o 
  13   3   3        9.95        9.26      4.26 o 
  14   3   3       35.41       40.08      6.09 o 
  15   3   3        1.21        1.01      7.12 o 
 -13   4   3        2.69        2.74      3.85 o 
 -12   4   3       62.08       77.60      7.73 o 
 -11   4   3       42.57       43.95      6.36 o 
 -10   4   3        0.40        1.62      3.19 o 
  -9   4   3       80.36       66.82      6.45 o 
  -8   4   3       18.84       18.24      4.02 o 
  -7   4   3      338.71      335.03     21.55 o 
  -6   4   3      519.51      553.85     14.02 o 
  -5   4   3        1.92        1.53      1.66 o 
  -4   4   3       28.63       23.35      2.68 o 
  -3   4   3      126.55      117.69      6.23 o 
  -2   4   3      387.83      404.82      8.31 o 
  -1   4   3      232.69      233.46      6.60 o 
   0   4   3       17.98       20.40      2.01 o 
   1   4   3      282.62      285.91      5.55 o 
   2   4   3        2.24        4.35      2.11 o 
   3   4   3     1190.64     1250.25     12.53 o 
   4   4   3       67.67       59.33      3.11 o 
   5   4   3      127.63      132.31      5.26 o 
   6   4   3       19.73       18.15      2.66 o 
   7   4   3      123.83      139.75      6.14 o 
   8   4   3      111.42      120.89      5.34 o 
   9   4   3      179.96      185.03      6.60 o 
  10   4   3        0.02        0.13      2.39 o 
  11   4   3       14.65       24.94      9.76 o 
  12   4   3        1.35        6.34      5.80 o 
  13   4   3       13.31       11.19      4.53 o 
 -11   5   3        4.05        6.34      7.39 o 
 -10   5   3        0.89       -0.87      3.13 o 
  -9   5   3        8.94        7.24      3.59 o 
  -8   5   3       72.11       79.13     10.18 o 
  -7   5   3      212.47      242.36     14.15 o 
  -6   5   3        7.73       -0.99      2.77 o 
  -5   5   3        7.42        8.81      3.42 o 
  -4   5   3       73.82       69.45      7.32 o 
  -3   5   3      124.18      138.90      5.62 o 
  -2   5   3       80.75       90.37      4.68 o 
  -1   5   3      398.82      393.32     15.71 o 
   0   5   3      164.40      168.25      9.38 o 
   1   5   3        0.55       -0.11      2.18 o 
   2   5   3      618.45      614.45     11.69 o 
   3   5   3      144.37      162.54      9.01 o 
   4   5   3        8.38       10.67      2.59 o 
   5   5   3        9.49       13.44      2.89 o 
   6   5   3       74.77       66.52      4.74 o 
   7   5   3      283.70      273.94      8.25 o 
   8   5   3        6.19        7.07      2.77 o 
   9   5   3       44.63       51.08      6.76 o 
  10   5   3        0.02       -0.14      3.26 o 
  11   5   3        0.31        0.91      3.34 o 
  -7   6   3        0.60        1.84      4.52 o 
  -6   6   3       34.69       18.89      4.89 o 
  -5   6   3       36.62       37.96      5.69 o 
  -4   6   3       39.83       36.44      7.25 o 
  -3   6   3        2.53       -2.64      3.04 o 
  -2   6   3      143.74      122.03      7.54 o 
  -1   6   3       32.80       34.47      5.09 o 
   0   6   3       95.25       98.26     10.21 o 
   1   6   3       68.90       83.75      9.67 o 
   2   6   3       73.10       84.42      7.10 o 
   3   6   3        6.27        8.50      3.97 o 
   4   6   3        3.89        2.31      3.20 o 
   5   6   3       33.06       49.04      5.95 o 
   6   6   3        0.21        2.80      2.71 o 
   7   6   3       37.95       43.07      6.57 o 
 -16   0   4       45.49       54.12      7.83 o 
 -15   0   4      195.14      191.18     11.73 o 
 -14   0   4      216.87      155.96     10.47 o 
 -13   0   4       27.91       40.33      4.34 o 
 -12   0   4       57.76       57.19      4.45 o 
 -11   0   4       50.56       30.35      3.42 o 
 -10   0   4       40.80       43.94      7.52 o 
  -9   0   4       96.36      117.30      4.97 o 
  -8   0   4      302.51      291.20      7.09 o 
  -7   0   4      585.77      515.18      9.13 o 
  -6   0   4     2416.09     2400.23     23.53 o 
  -5   0   4      625.22      677.10      9.40 o 
  -4   0   4       22.66       18.92      1.57 o 
  -3   0   4    10336.12    10688.80    182.39 o 
  -2   0   4    35141.78    31303.99    847.42 o 
  -1   0   4     1528.18     1501.15     10.85 o 
   0   0   4    17096.46    16558.63    102.14 o 
   1   0   4     5879.18     6002.75     42.62 o 
   2   0   4    10072.06    10229.95    106.85 o 
   3   0   4      917.86      961.11     15.49 o 
   4   0   4      211.75      211.28      6.85 o 
   5   0   4     2036.02     1978.25     24.89 o 
   6   0   4       28.81       23.83      4.23 o 
   7   0   4     2205.18     2332.81     24.93 o 
   8   0   4     1390.87     1438.74     18.61 o 
   9   0   4     1265.56     1180.52     34.76 o 
  10   0   4      223.37      224.81      7.31 o 
  11   0   4      294.06      310.33      9.03 o 
  12   0   4      246.08      277.02     15.06 o 
  13   0   4      255.15      256.45     13.34 o 
  14   0   4      219.66      216.12     13.03 o 
  15   0   4       68.52       67.68      9.00 o 
  16   0   4       32.69       50.67      8.59 o 
 -17   1   4      108.58      105.15     10.30 o 
 -16   1   4      112.47      127.30     11.64 o 
 -15   1   4        8.71       12.14      3.96 o 
 -14   1   4        2.10       -0.96      2.60 o 
 -13   1   4      175.97      176.20     11.02 o 
 -12   1   4      905.33      893.25     13.49 o 
 -11   1   4      419.83      440.78      8.88 o 
 -10   1   4       51.91       53.92      4.25 o 
  -9   1   4       78.63       82.94      3.05 o 
  -8   1   4      172.50      171.86      5.00 o 
  -7   1   4     1251.53     1272.56     27.54 o 
  -6   1   4     4496.87     4525.13     78.31 o 
  -5   1   4     1396.42     1488.44     22.81 o 
  -4   1   4     1351.40     1480.82     20.25 o 
  -3   1   4     2342.40     2337.52     26.76 o 
  -2   1   4     4562.66     4635.60     31.57 o 
  -1   1   4      426.88      431.50      6.99 o 
   0   1   4    21038.86    20604.44    131.05 o 
   1   1   4     1756.38     1904.72     14.93 o 
   2   1   4     1855.84     1773.66     13.58 o 
   3   1   4     3251.61     3212.32     22.29 o 
   4   1   4     1301.23     1278.02     11.41 o 
   5   1   4       55.77       64.76      2.09 o 
   6   1   4     2246.70     2386.42     18.33 o 
   7   1   4     2849.88     2912.52     20.55 o 
   8   1   4       18.29        6.27      2.42 o 
   9   1   4      499.90      463.49      6.94 o 
  10   1   4       49.36       46.91      3.53 o 
  11   1   4        1.57        0.52      3.15 o 
  12   1   4      203.22      197.86      6.63 o 
  13   1   4        0.34        2.02      2.12 o 
  14   1   4      128.62      118.79      5.77 o 
  15   1   4        2.75        3.69      3.35 o 
  16   1   4        8.12        9.22      5.68 o 
 -16   2   4       43.22       48.05      6.43 o 
 -15   2   4      110.97      107.49      8.17 o 
 -14   2   4        2.96        3.17      3.12 o 
 -13   2   4       18.86       25.98      4.57 o 
 -12   2   4      147.46      147.41     11.88 o 
 -11   2   4        0.70        0.04      5.46 o 
 -10   2   4      256.51      217.29      6.32 o 
  -9   2   4       67.64       64.55      5.26 o 
  -8   2   4      625.89      612.74     22.57 o 
  -7   2   4     2136.52     2134.35     26.80 o 
  -6   2   4      129.28      117.23      3.11 o 
  -5   2   4      945.90      957.95      8.67 o 
  -4   2   4     2301.51     2474.89     24.56 o 
  -3   2   4       41.60       55.89      2.65 o 
  -2   2   4      395.64      460.17      5.64 o 
  -1   2   4      195.46      174.14      4.86 o 
   0   2   4     3731.25     3748.05     29.75 o 
   1   2   4      111.05       98.82      2.28 o 
   2   2   4        8.02       10.62      0.81 o 
   3   2   4     2462.63     2757.16     22.11 o 
   4   2   4      465.87      499.57      6.88 o 
   5   2   4       93.73      120.87      3.47 o 
   6   2   4      114.22      113.21      5.52 o 
   7   2   4        6.84        3.65      1.21 o 
   8   2   4        0.60        0.71      1.11 o 
   9   2   4       19.50       18.19      2.50 o 
  10   2   4       95.10      107.87      6.12 o 
  11   2   4       39.80       38.50      4.15 o 
  12   2   4        5.26        4.31      3.04 o 
  13   2   4      146.67      125.77     14.97 o 
  14   2   4       94.72       87.86     14.41 o 
  15   2   4        1.62       -1.98      3.14 o 
  16   2   4        0.97        4.45      3.76 o 
 -15   3   4        7.71        5.63      4.43 o 
 -14   3   4       33.50       36.76      5.79 o 
 -13   3   4       76.87       68.06      7.02 o 
 -12   3   4      101.66       94.46     14.55 o 
 -11   3   4     1433.42     1456.41     91.63 o 
 -10   3   4     3208.10     3265.99     48.66 o 
  -9   3   4       61.34       57.96      5.74 o 
  -8   3   4      205.65      246.59     20.79 o 
  -7   3   4       25.35       23.78      2.57 o 
  -6   3   4        1.11        1.55      1.12 o 
  -5   3   4       73.16       69.98      3.19 o 
  -4   3   4     1281.21     1383.49     17.54 o 
  -3   3   4      369.97      431.06      6.93 o 
  -2   3   4       10.20       14.85      2.55 o 
  -1   3   4      678.54      673.44      8.69 o 
   0   3   4      184.80      181.88      3.90 o 
   1   3   4        3.41        5.46      1.13 o 
   2   3   4      676.27      671.12      6.53 o 
   3   3   4      278.61      267.33      4.58 o 
   4   3   4       40.21       33.33      2.25 o 
   5   3   4        0.04        0.62      1.03 o 
   6   3   4       20.58       17.61      1.85 o 
   7   3   4       69.41       73.50      3.74 o 
   8   3   4      366.17      374.61      6.68 o 
   9   3   4      232.74      241.23      6.81 o 
  10   3   4       56.99       63.44      4.50 o 
  11   3   4        1.08        1.54      3.05 o 
  12   3   4      181.78      187.90      9.67 o 
  13   3   4        3.67        2.05      3.43 o 
  14   3   4        5.20        3.30      3.68 o 
  15   3   4        7.30        6.67      4.32 o 
 -13   4   4        0.06        4.09      3.95 o 
 -12   4   4       21.98       41.21      6.15 o 
 -11   4   4        2.70        1.84      3.46 o 
 -10   4   4      213.53      214.24     16.38 o 
  -9   4   4       92.33       79.22      6.84 o 
  -8   4   4        7.18        4.31      2.97 o 
  -7   4   4      119.80      133.51      7.64 o 
  -6   4   4      469.94      454.96     12.62 o 
  -5   4   4       10.43        8.98      2.97 o 
  -4   4   4      376.03      365.30      8.92 o 
  -3   4   4        2.41        6.79      1.92 o 
  -2   4   4      126.49      130.68      7.07 o 
  -1   4   4      568.20      553.64     19.85 o 
   0   4   4      440.70      440.41      7.01 o 
   1   4   4       57.92       58.17      3.83 o 
   2   4   4      438.13      479.38      7.17 o 
   3   4   4        4.17        5.96      1.45 o 
   4   4   4      681.58      695.88     21.95 o 
   5   4   4      176.45      160.94     10.28 o 
   6   4   4        1.22        0.68      1.78 o 
   7   4   4      193.75      187.27     10.76 o 
   8   4   4       14.06       11.06      2.70 o 
   9   4   4      245.24      238.40      7.42 o 
  10   4   4       21.79       23.72      3.53 o 
  11   4   4       20.74       19.22      3.63 o 
  12   4   4        0.21       -3.29      3.74 o 
  13   4   4        8.50       10.65      4.69 o 
 -11   5   4       38.27       36.98      9.18 o 
 -10   5   4        6.73        8.29      4.04 o 
  -9   5   4        5.83        4.23      3.61 o 
  -8   5   4       30.88       31.43      5.28 o 
  -7   5   4        0.06       -3.33      2.89 o 
  -6   5   4       40.01       46.95      5.69 o 
  -5   5   4        0.28       -0.02      2.78 o 
  -4   5   4        0.89        0.60      2.68 o 
  -3   5   4        8.34        5.02      2.74 o 
  -2   5   4       27.97       28.43      3.15 o 
  -1   5   4        4.92        3.65      2.49 o 
   0   5   4       17.08       20.13      3.55 o 
   1   5   4      162.50      186.00     22.63 o 
   2   5   4       63.50       67.97      5.93 o 
   3   5   4       35.86       38.41      4.16 o 
   4   5   4       62.48       62.51      4.51 o 
   5   5   4        5.52        8.67      2.62 o 
   6   5   4       19.18       15.18      5.08 o 
   7   5   4       11.14        9.05      2.64 o 
   8   5   4      175.14      175.93      7.49 o 
   9   5   4        4.45        4.38      2.73 o 
  10   5   4       16.09       11.70      4.55 o 
  11   5   4        5.58       -1.28      3.48 o 
  -7   6   4       13.27       10.74      4.60 o 
  -6   6   4        5.79        3.10      3.60 o 
  -5   6   4       25.64       32.67      5.23 o 
  -4   6   4        2.40        6.49      4.79 o 
  -3   6   4      122.51      127.49     10.21 o 
  -2   6   4       78.06       74.63      9.06 o 
  -1   6   4       94.20       80.48      9.76 o 
   0   6   4       97.22      107.70     10.12 o 
   1   6   4       28.54       32.23      6.98 o 
   2   6   4        1.53        4.33      3.43 o 
   3   6   4       19.32       14.48      4.51 o 
   4   6   4       13.30       22.17      4.65 o 
   5   6   4       15.11       27.12      4.97 o 
   6   6   4       18.36       25.48      5.29 o 
   7   6   4        0.78        6.62      4.19 o 
 -16   1   5        0.36       -2.55      3.34 o 
 -15   1   5       81.10       79.39      6.77 o 
 -14   1   5       53.78       69.22      6.09 o 
 -13   1   5      128.26      138.61      5.69 o 
 -12   1   5      116.21      129.29      6.87 o 
 -11   1   5       53.41       64.25      7.90 o 
 -10   1   5      167.19      169.43      5.29 o 
  -9   1   5      126.65      108.31      3.36 o 
  -8   1   5      763.49      755.25      8.47 o 
  -7   1   5     3016.87     3075.78     28.93 o 
  -6   1   5     1534.70     1563.78     29.93 o 
  -5   1   5       74.63       58.45      1.95 o 
  -4   1   5      956.07      872.86      7.39 o 
  -3   1   5     2677.17     2686.56     20.86 o 
  -2   1   5      479.41      442.01      5.84 o 
  -1   1   5     6360.10     6484.21     40.28 o 
   0   1   5    44693.05    43266.97    254.16 o 
   1   1   5      520.77      637.22      5.56 o 
   2   1   5      971.63      916.42      7.20 o 
   3   1   5     2127.45     2095.86     19.78 o 
   4   1   5       23.18       17.37      1.48 o 
   5   1   5      132.13      161.09      3.00 o 
   6   1   5     2494.47     2506.99     15.75 o 
   7   1   5        1.02        3.79      1.21 o 
   8   1   5       77.44       80.77      2.94 o 
   9   1   5       77.99       83.86      3.22 o 
  10   1   5      188.42      188.88      6.15 o 
  11   1   5      764.74      774.16     19.65 o 
  12   1   5      222.40      217.24      7.39 o 
  13   1   5        3.60        3.07      2.27 o 
  14   1   5       64.31       70.00      5.08 o 
  15   1   5      170.05      174.53      8.77 o 
  16   1   5       22.51       21.04      6.98 o 
 -16   2   5       18.29       17.29      4.92 o 
 -15   2   5        0.02        1.05      3.40 o 
 -14   2   5       22.55       17.44      6.74 o 
 -13   2   5       29.20       33.16      4.84 o 
 -12   2   5      318.20      307.36     10.85 o 
 -11   2   5      721.08      711.80     19.92 o 
 -10   2   5     1341.52     1294.23     16.35 o 
  -9   2   5      177.94      186.21      5.61 o 
  -8   2   5     1700.05     1688.69     23.00 o 
  -7   2   5      229.56      234.34      6.69 o 
  -6   2   5       51.68       60.84      2.00 o 
  -5   2   5        0.29        1.26      0.77 o 
  -4   2   5     5269.30     5566.77     66.45 o 
  -3   2   5        0.06        1.66      0.80 o 
  -2   2   5      253.83      318.64      4.53 o 
  -1   2   5        1.70        0.59      0.70 o 
   0   2   5      177.11      208.88      3.43 o 
   1   2   5       27.35       32.91      1.70 o 
   2   2   5     2771.34     2795.11     15.87 o 
   3   2   5      920.45      942.26     10.11 o 
   4   2   5        1.40        3.46      1.11 o 
   5   2   5      152.27      124.07      3.57 o 
   6   2   5      190.78      167.62      3.96 o 
   7   2   5      835.34      857.63     15.75 o 
   8   2   5       73.20       60.04      2.85 o 
   9   2   5       14.66       21.06      3.06 o 
  10   2   5       76.73       80.29      4.52 o 
  11   2   5      269.64      284.45      7.90 o 
  12   2   5       26.91       32.16      3.67 o 
  13   2   5       50.57       40.74      7.74 o 
  14   2   5       12.74       11.27      3.94 o 
  15   2   5        8.60        2.67      3.61 o 
 -15   3   5       13.70       13.40      9.00 o 
 -14   3   5       11.97       19.24      4.89 o 
 -13   3   5      310.41      317.02     12.40 o 
 -12   3   5        7.46        1.01      4.59 o 
 -11   3   5      307.68      317.45     28.00 o 
 -10   3   5       99.80       99.98     13.74 o 
  -9   3   5      894.42      873.17     66.00 o 
  -8   3   5      420.38      418.98      8.80 o 
  -7   3   5      265.44      263.29      6.78 o 
  -6   3   5        4.55        2.29      1.50 o 
  -5   3   5       59.17       49.43      7.16 o 
  -4   3   5      366.55      302.94      5.99 o 
  -3   3   5     1666.52     1622.32     19.58 o 
  -2   3   5      159.19      157.45      3.94 o 
  -1   3   5        0.74        2.45      1.09 o 
   0   3   5      184.33      159.21      3.61 o 
   1   3   5      147.51      128.56      3.19 o 
   2   3   5      781.80      733.11      8.31 o 
   3   3   5      184.62      168.60      4.52 o 
   4   3   5        0.56       -1.02      0.93 o 
   5   3   5      513.99      486.51      7.84 o 
   6   3   5      449.13      427.80      8.17 o 
   7   3   5      518.73      530.20      7.93 o 
   8   3   5       20.97       23.88      2.82 o 
   9   3   5       48.57       44.57      3.67 o 
  10   3   5       72.91       80.26      7.31 o 
  11   3   5      232.80      254.88     10.86 o 
  12   3   5      146.73      151.93     12.89 o 
  13   3   5       29.48       34.66      5.59 o 
  14   3   5       26.79       20.21      9.38 o 
 -13   4   5       29.15       30.94      9.60 o 
 -12   4   5       37.87       31.38      5.39 o 
 -11   4   5      235.82      226.70     10.64 o 
 -10   4   5        3.28        3.43      3.24 o 
  -9   4   5       23.23       22.65      4.56 o 
  -8   4   5        0.29       -0.16      3.36 o 
  -7   4   5       72.91       74.88      7.70 o 
  -6   4   5      222.63      222.19      8.98 o 
  -5   4   5      182.72      184.94     23.30 o 
  -4   4   5       31.27       25.41      3.78 o 
  -3   4   5      105.88      112.02      4.48 o 
  -2   4   5       88.52      101.37      5.41 o 
  -1   4   5      413.96      395.92     10.97 o 
   0   4   5      542.83      532.40      7.70 o 
   1   4   5        1.58        0.14      1.38 o 
   2   4   5      130.60      119.26      3.80 o 
   3   4   5       56.09       55.15      3.85 o 
   4   4   5      546.34      540.52     14.82 o 
   5   4   5       10.78        3.84      1.87 o 
   6   4   5        0.92        0.43      1.98 o 
   7   4   5       99.90       96.22      5.65 o 
   8   4   5      207.85      218.74      7.05 o 
   9   4   5        0.08       -0.91      2.23 o 
  10   4   5      480.40      485.67     10.78 o 
  11   4   5       14.05       12.00      3.04 o 
  12   4   5        0.03       -4.02      3.13 o 
  13   4   5        2.53        4.40      4.16 o 
 -11   5   5       24.40       21.96      5.39 o 
 -10   5   5        1.21        3.41      3.78 o 
  -9   5   5       13.29       19.70      4.79 o 
  -8   5   5       83.68       80.05      7.34 o 
  -7   5   5        1.16        3.29      3.31 o 
  -6   5   5        1.85       -0.90      3.98 o 
  -5   5   5       46.04       40.15      5.10 o 
  -4   5   5       39.72       36.14      4.66 o 
  -3   5   5        3.29       -0.19      2.13 o 
  -2   5   5        0.83        1.89      2.08 o 
  -1   5   5        6.38        5.34      2.79 o 
   0   5   5      406.97      416.85     21.04 o 
   1   5   5      390.97      387.94     20.10 o 
   2   5   5      206.27      210.36      7.36 o 
   3   5   5       20.19       23.73      3.82 o 
   4   5   5       29.26       26.25      3.50 o 
   5   5   5        0.18        0.97      2.17 o 
   6   5   5       38.77       39.15      6.96 o 
   7   5   5       15.62       11.48      2.85 o 
   8   5   5       24.96       26.52      3.77 o 
   9   5   5       41.09       36.12      4.21 o 
  10   5   5        0.75       -3.47      3.39 o 
  11   5   5        1.10        4.86      5.08 o 
  -7   6   5        6.16        7.92      4.05 o 
  -6   6   5       36.85       37.17      5.89 o 
  -5   6   5        1.19        1.39      4.30 o 
  -4   6   5        6.25        2.69      3.63 o 
  -3   6   5        4.81        5.51      4.48 o 
  -2   6   5      189.67      171.69      8.74 o 
  -1   6   5       17.01       13.67      3.77 o 
   0   6   5       40.92       40.38      7.70 o 
   1   6   5        0.01        2.17      3.27 o 
   2   6   5        6.98       10.70      4.14 o 
   3   6   5      201.53      171.54     13.88 o 
   4   6   5       25.19       27.51      5.05 o 
   5   6   5        0.02       -2.26      3.27 o 
   6   6   5       13.73       10.55      4.10 o 
   7   6   5       29.44       36.99      4.65 o 
 -16   0   6        0.01        7.07      5.15 o 
 -15   0   6       47.25       38.72      7.07 o 
 -14   0   6      244.65      238.63     13.03 o 
 -13   0   6       63.86       51.85      4.79 o 
 -12   0   6       48.40       45.93      4.33 o 
 -11   0   6       15.01       15.73      4.36 o 
 -10   0   6      133.54      148.23     10.07 o 
  -9   0   6      390.20      418.56      9.20 o 
  -8   0   6       49.53       46.39      3.17 o 
  -7   0   6      841.18      951.57     13.38 o 
  -6   0   6      114.22      110.56      4.23 o 
  -5   0   6        5.26        5.28      1.86 o 
  -4   0   6       19.71       17.16      1.68 o 
  -3   0   6     1442.13     1432.64     14.99 o 
  -2   0   6     2515.32     2454.12     23.04 o 
  -1   0   6        5.63        3.07      0.77 o 
   0   0   6     7799.22     7768.14     47.75 o 
   1   0   6      979.04     1008.07      8.71 o 
   2   0   6     2870.54     2800.96     32.92 o 
   3   0   6     2232.51     2258.98     30.62 o 
   4   0   6     1437.30     1424.55     22.70 o 
   5   0   6       11.09        2.28      2.73 o 
   6   0   6      157.84      159.07      5.28 o 
   7   0   6     1813.94     1767.72     37.74 o 
   8   0   6       55.27       64.97      4.30 o 
   9   0   6       92.29       88.70      4.84 o 
  10   0   6      667.40      673.74     13.22 o 
  11   0   6       45.34       42.31      4.34 o 
  12   0   6       35.35       34.42      6.36 o 
  13   0   6       49.28       49.64      7.16 o 
  14   0   6        0.05       -0.04      3.63 o 
  15   0   6       29.00       27.17      6.85 o 
  16   0   6       36.93       40.78      8.46 o 
 -16   1   6       65.45       62.94      9.09 o 
 -15   1   6       97.50       96.38      7.17 o 
 -14   1   6      229.79      239.59      7.58 o 
 -13   1   6       55.95       66.96      4.50 o 
 -12   1   6      268.11      252.80      7.19 o 
 -11   1   6      221.82      204.96      6.21 o 
 -10   1   6      853.57      845.10     12.18 o 
  -9   1   6       63.20       69.03      2.99 o 
  -8   1   6      265.79      304.86      5.21 o 
  -7   1   6       63.25       97.53      2.97 o 
  -6   1   6     3936.93     4012.26     74.37 o 
  -5   1   6      349.63      322.28      4.38 o 
  -4   1   6      743.79      737.06      6.81 o 
  -3   1   6       13.06       12.00      1.02 o 
  -2   1   6     4646.57     4801.05     27.96 o 
  -1   1   6     5788.75     5946.82     29.95 o 
   0   1   6    44328.58    43275.25    401.84 o 
   1   1   6        3.57        1.07      0.85 o 
   2   1   6      757.80      794.28      8.82 o 
   3   1   6     1122.32     1128.70     10.65 o 
   4   1   6     6805.42     6733.57     94.52 o 
   5   1   6     3233.77     3232.19     31.98 o 
   6   1   6     1635.47     1646.64     12.76 o 
   7   1   6      520.29      530.01      9.44 o 
   8   1   6      971.61      968.41     10.41 o 
   9   1   6      465.89      433.80     12.07 o 
  10   1   6     3123.20     3081.49     42.67 o 
  11   1   6      292.32      285.96      7.83 o 
  12   1   6       99.94       90.97      4.97 o 
  13   1   6       76.41       77.67      6.23 o 
  14   1   6      118.77      122.00      7.93 o 
  15   1   6       62.21       71.94      6.53 o 
  16   1   6       88.88      102.69     11.59 o 
 -16   2   6        0.43        5.03      4.07 o 
 -15   2   6        0.03        5.78      3.89 o 
 -14   2   6        7.31        4.63      3.27 o 
 -13   2   6       35.67       36.27      6.47 o 
 -12   2   6       20.27       31.51      6.89 o 
 -11   2   6       31.28       37.91      4.24 o 
 -10   2   6     1539.25     1453.21     20.56 o 
  -9   2   6        2.63        1.97      1.73 o 
  -8   2   6      213.34      197.57      5.66 o 
  -7   2   6      111.47      101.69      4.02 o 
  -6   2   6        2.83        4.75      1.38 o 
  -5   2   6      102.51      100.77      2.31 o 
  -4   2   6        0.44        2.32      0.78 o 
  -3   2   6       10.07       10.79      1.16 o 
  -2   2   6     1353.21     1348.32     12.82 o 
  -1   2   6      985.57     1048.54     10.06 o 
   0   2   6     1216.30     1272.40     10.17 o 
   1   2   6      491.59      483.09      4.88 o 
   2   2   6     1327.31     1377.96     10.51 o 
   3   2   6      938.94      909.57     13.39 o 
   4   2   6      634.83      702.05      8.82 o 
   5   2   6       52.77       52.96      3.15 o 
   6   2   6      655.04      705.35      9.38 o 
   7   2   6      294.36      259.45      5.21 o 
   8   2   6      508.00      503.28      7.56 o 
   9   2   6       25.44       27.24      2.41 o 
  10   2   6      224.24      218.90      9.93 o 
  11   2   6      177.45      164.14      6.26 o 
  12   2   6       70.51       73.90      4.92 o 
  13   2   6       12.80       16.21      4.68 o 
  14   2   6       14.82       12.76      4.29 o 
  15   2   6        7.39        1.45      3.57 o 
 -15   3   6       87.78      100.23      8.80 o 
 -14   3   6       54.70       63.46      7.81 o 
 -13   3   6      231.80      214.66     10.57 o 
 -12   3   6       18.17       14.19      8.44 o 
 -11   3   6      306.53      299.84     11.30 o 
 -10   3   6        1.07       -0.55      6.11 o 
  -9   3   6      146.69      134.75     19.34 o 
  -8   3   6      305.11      279.95     13.54 o 
  -7   3   6        4.51        7.78      2.22 o 
  -6   3   6      251.67      259.83     10.67 o 
  -5   3   6       99.46       88.19      4.08 o 
  -4   3   6        2.72       -1.07      1.12 o 
  -3   3   6       12.81        9.26      1.69 o 
  -2   3   6       67.73       66.36      3.58 o 
  -1   3   6       34.67       38.08      2.07 o 
   0   3   6      310.17      303.87      5.52 o 
   1   3   6      333.18      329.25      4.96 o 
   2   3   6       17.04       17.11      1.29 o 
   3   3   6      139.37      138.88      9.55 o 
   4   3   6        1.89        0.74      1.09 o 
   5   3   6      550.63      546.87      8.56 o 
   6   3   6      279.71      239.94      6.07 o 
   7   3   6      111.12      106.23      4.02 o 
   8   3   6      146.71      139.62      4.41 o 
   9   3   6      131.36      129.18      4.42 o 
  10   3   6        3.33        8.63      2.46 o 
  11   3   6        1.97        3.50      2.39 o 
  12   3   6       60.97       62.80      6.84 o 
  13   3   6        0.06       -0.03      3.24 o 
  14   3   6        3.69        6.98      8.28 o 
 -13   4   6       31.70       28.89      5.78 o 
 -12   4   6       30.64       30.78      5.57 o 
 -11   4   6       38.35       39.28      5.89 o 
 -10   4   6       28.70       28.74      5.06 o 
  -9   4   6       40.46       37.50      5.33 o 
  -8   4   6      122.49      108.81     11.03 o 
  -7   4   6      204.67      202.64     20.86 o 
  -6   4   6       25.44       27.32      4.19 o 
  -5   4   6       53.35       46.60      4.78 o 
  -4   4   6       77.12       74.74      5.38 o 
  -3   4   6      511.71      519.03      9.11 o 
  -2   4   6      256.74      246.39      7.94 o 
  -1   4   6       44.78       46.93      3.30 o 
   0   4   6      591.03      567.07      9.49 o 
   1   4   6      149.84      163.42      5.78 o 
   2   4   6      753.43      730.21      9.32 o 
   3   4   6       25.29       32.58      2.38 o 
   4   4   6      162.70      161.42      5.18 o 
   5   4   6        7.27        8.49      2.61 o 
   6   4   6       98.75       83.85      5.54 o 
   7   4   6        0.08        0.75      2.32 o 
   8   4   6      607.13      531.14     12.94 o 
   9   4   6      152.32      143.64     12.89 o 
  10   4   6      143.73      130.57      6.02 o 
  11   4   6       60.32       58.68      4.81 o 
  12   4   6      114.43      120.34      6.17 o 
  13   4   6       43.14       38.29      6.67 o 
 -11   5   6       43.01       51.29      6.84 o 
 -10   5   6        0.28        1.37      5.26 o 
  -9   5   6       36.84       30.02      5.41 o 
  -8   5   6        4.62        7.19      3.59 o 
  -7   5   6       28.47       21.45      5.93 o 
  -6   5   6       21.29       20.49      9.69 o 
  -5   5   6      233.90      240.57     14.19 o 
  -4   5   6        0.89        1.08      2.40 o 
  -3   5   6       51.98       55.95     13.47 o 
  -2   5   6       68.47       62.95      5.51 o 
  -1   5   6      184.87      180.68      8.09 o 
   0   5   6      277.79      276.69      9.59 o 
   1   5   6      711.08      742.05     17.97 o 
   2   5   6      185.78      186.13      6.21 o 
   3   5   6       98.00      106.58      6.25 o 
   4   5   6       23.42       27.75      8.01 o 
   5   5   6        5.00        6.73      2.46 o 
   6   5   6        8.61       17.93      3.24 o 
   7   5   6       22.28       24.67      4.17 o 
   8   5   6        0.35       -1.13      2.33 o 
   9   5   6      252.70      266.24      8.63 o 
  10   5   6       73.63       59.37      5.10 o 
  -7   6   6       51.87       58.12      9.18 o 
  -6   6   6       20.06       31.70      5.32 o 
  -5   6   6        1.97        2.69      4.39 o 
  -4   6   6       14.93       20.91      4.54 o 
  -3   6   6       51.60       53.48      6.12 o 
  -2   6   6       56.13       62.69     18.53 o 
  -1   6   6        0.01       -0.93      2.78 o 
   0   6   6        2.27       -1.43      4.66 o 
   1   6   6       50.63       66.03      9.31 o 
   2   6   6        7.33        6.89      3.75 o 
   3   6   6       23.71       37.84      5.67 o 
   4   6   6       34.85       47.01      6.14 o 
   5   6   6        0.09        1.73      3.61 o 
   6   6   6        5.04        8.38      3.95 o 
 -16   1   7      133.76      146.38     12.00 o 
 -15   1   7       55.43       62.29      6.17 o 
 -14   1   7        8.45        3.72      2.47 o 
 -13   1   7        6.72       -0.27      2.06 o 
 -12   1   7      248.48      246.11      7.13 o 
 -11   1   7      359.77      351.12     15.38 o 
 -10   1   7       52.22       55.23      3.52 o 
  -9   1   7      381.92      391.57     10.34 o 
  -8   1   7      323.38      273.86      4.98 o 
  -7   1   7     4951.01     5140.63     34.12 o 
  -6   1   7        4.47        8.59      1.37 o 
  -5   1   7      139.03      138.77      2.96 o 
  -4   1   7      337.80      326.72      3.53 o 
  -3   1   7      623.24      613.63      6.74 o 
  -2   1   7     2023.61     1890.39     11.82 o 
  -1   1   7     3976.48     3905.78     21.02 o 
   0   1   7     1865.93     2001.36     11.16 o 
   1   1   7     1400.82     1358.39     10.56 o 
   2   1   7       44.22       40.91      1.60 o 
   3   1   7      374.19      326.28      5.26 o 
   4   1   7     2639.68     2671.37     20.69 o 
   5   1   7      365.98      408.89      7.70 o 
   6   1   7      406.18      390.45      5.38 o 
   7   1   7      962.53      975.44     11.38 o 
   8   1   7      295.54      288.75      6.85 o 
   9   1   7       20.56       23.37      2.72 o 
  10   1   7     1979.36     1944.34     21.52 o 
  11   1   7      807.84      812.65     13.38 o 
  12   1   7        4.22        5.73      2.41 o 
  13   1   7       59.58       53.79      4.50 o 
  14   1   7       51.39       46.49      6.31 o 
  15   1   7        0.03        5.79      3.54 o 
  16   1   7       25.73       35.81      8.28 o 
 -16   2   7       22.85       22.27      5.16 o 
 -15   2   7       19.18       28.72      5.17 o 
 -14   2   7       52.34       45.19      5.72 o 
 -13   2   7       43.65       35.69      5.03 o 
 -12   2   7      221.72      218.97      7.07 o 
 -11   2   7      150.53      144.50      5.80 o 
 -10   2   7      155.08      168.84      6.06 o 
  -9   2   7      200.27      177.85      5.67 o 
  -8   2   7       98.21       97.14      6.63 o 
  -7   2   7      427.46      447.06      8.30 o 
  -6   2   7      277.45      256.50      8.07 o 
  -5   2   7       73.65       66.20      2.34 o 
  -4   2   7      247.00      239.91      3.49 o 
  -3   2   7      544.63      642.44      8.99 o 
  -2   2   7     1085.20     1081.13     11.78 o 
  -1   2   7     1320.48     1280.62     18.28 o 
   0   2   7      670.16      735.10      7.25 o 
   1   2   7        0.67       -0.78      0.57 o 
   2   2   7      763.48      747.49      7.11 o 
   3   2   7     1806.08     1929.52     20.94 o 
   4   2   7      136.83      182.58      5.43 o 
   5   2   7       36.41       39.07      3.20 o 
   6   2   7      212.56      214.22      5.26 o 
   7   2   7        1.25        2.08      1.33 o 
   8   2   7       41.85       44.46      2.74 o 
   9   2   7      211.63      202.58      5.19 o 
  10   2   7      220.41      200.96      8.18 o 
  11   2   7        3.30        6.81      2.48 o 
  12   2   7        9.80        7.29      2.58 o 
  13   2   7        6.23        7.71      3.59 o 
  14   2   7       40.10       45.76      6.05 o 
  15   2   7       63.25       59.20      7.14 o 
 -15   3   7        4.25        3.57      4.97 o 
 -14   3   7       66.99       59.71      6.90 o 
 -13   3   7      142.55      148.26      8.89 o 
 -12   3   7      146.81      156.90      8.73 o 
 -11   3   7       11.18       15.29      4.17 o 
 -10   3   7       95.82      103.41      6.95 o 
  -9   3   7      137.43      133.01      5.61 o 
  -8   3   7      326.31      331.74     16.92 o 
  -7   3   7      521.05      511.54     10.90 o 
  -6   3   7      356.31      354.26      7.94 o 
  -5   3   7       12.08       11.26      2.82 o 
  -4   3   7        0.14       -0.37      2.01 o 
  -3   3   7     1847.97     1877.94     36.53 o 
  -2   3   7     1581.89     1572.51     13.20 o 
  -1   3   7      420.77      427.84      8.68 o 
   0   3   7       16.63       18.17      1.59 o 
   1   3   7      268.60      259.20      4.09 o 
   2   3   7      599.25      609.69      7.66 o 
   3   3   7      900.14      816.57     10.68 o 
   4   3   7      159.97      164.48      4.73 o 
   5   3   7       78.99       88.22      3.64 o 
   6   3   7        4.24        0.45      1.30 o 
   7   3   7      140.69      128.72      4.15 o 
   8   3   7      277.79      271.33      6.09 o 
   9   3   7       42.37       45.69      3.14 o 
  10   3   7       34.69       37.04      3.60 o 
  11   3   7       10.75       12.47      3.38 o 
  12   3   7      106.78       95.81     24.42 o 
  13   3   7      198.52      227.00     11.03 o 
  14   3   7       10.35        8.87      4.40 o 
 -13   4   7        0.11        1.21      3.93 o 
 -12   4   7        0.00       -3.26      3.01 o 
 -11   4   7       95.64       91.93      7.90 o 
 -10   4   7       55.18       77.05     10.61 o 
  -9   4   7      168.39      192.57     19.58 o 
  -8   4   7       75.61       78.17      6.52 o 
  -7   4   7       49.25       52.20      5.39 o 
  -6   4   7      367.79      386.75     18.91 o 
  -5   4   7       40.29       37.25      4.34 o 
  -4   4   7      618.02      620.11     15.67 o 
  -3   4   7        0.63       -0.41      2.64 o 
  -2   4   7       20.86       19.72      2.66 o 
  -1   4   7        0.21       -0.10      1.56 o 
   0   4   7     1291.23     1281.38     39.55 o 
   1   4   7        3.00        3.16      1.94 o 
   2   4   7      552.46      552.56      8.17 o 
   3   4   7      363.74      370.04      7.79 o 
   4   4   7       41.29       50.26      3.39 o 
   5   4   7      103.80      109.54      4.38 o 
   6   4   7      502.47      497.75     11.62 o 
   7   4   7       19.96       22.22      3.91 o 
   8   4   7       17.44       13.16      4.94 o 
   9   4   7       12.04        6.84      3.41 o 
  10   4   7      149.55      165.09      6.58 o 
  11   4   7       41.74       42.70      4.37 o 
  12   4   7        0.22        6.02      3.07 o 
 -11   5   7        0.35        1.47      4.11 o 
 -10   5   7       19.66       12.58      5.33 o 
  -9   5   7       28.32       26.63      5.17 o 
  -8   5   7        9.31        4.95      3.57 o 
  -7   5   7       59.62       65.91      8.06 o 
  -6   5   7       50.58       47.01      5.52 o 
  -5   5   7      154.03      136.94      7.57 o 
  -4   5   7        0.15        2.16      2.49 o 
  -3   5   7        3.56        0.09      2.27 o 
  -2   5   7       85.31       79.05     11.84 o 
  -1   5   7        4.37        0.88      3.18 o 
   0   5   7      221.42      227.35      8.92 o 
   1   5   7       13.66       11.25      2.69 o 
   2   5   7       86.77       94.59      4.89 o 
   3   5   7       14.53        8.80      2.30 o 
   4   5   7        8.14        7.14      2.88 o 
   5   5   7        4.26        0.10      2.66 o 
   6   5   7        9.50        6.08      2.68 o 
   7   5   7       22.89       21.24      3.60 o 
   8   5   7       61.74       59.77      5.84 o 
   9   5   7       95.32       87.28      5.96 o 
  10   5   7      140.74      140.36      7.97 o 
  -7   6   7        0.65       -2.56      3.76 o 
  -6   6   7       19.19       11.24      5.19 o 
  -5   6   7        8.74       12.98      5.82 o 
  -4   6   7       99.24       91.58      7.54 o 
  -3   6   7       13.85        9.29      5.39 o 
  -2   6   7        0.39       -3.87      2.58 o 
  -1   6   7        0.27       -1.30      2.88 o 
   0   6   7       11.44       10.33      3.95 o 
   1   6   7      166.70      176.68     13.07 o 
   2   6   7       42.42       44.18      8.28 o 
   3   6   7        1.55        0.12      3.36 o 
   4   6   7       60.43       63.86      6.83 o 
   5   6   7        1.99        1.78      3.40 o 
   6   6   7       23.82       27.02      5.18 o 
 -16   0   8        4.09        6.71      5.06 o 
 -15   0   8      197.72      207.93     12.85 o 
 -14   0   8        0.07        0.54      3.58 o 
 -13   0   8      625.13      598.31     20.14 o 
 -12   0   8      541.45      539.30     12.46 o 
 -11   0   8        3.94        2.93      2.06 o 
 -10   0   8      312.73      289.28      9.06 o 
  -9   0   8     1174.34     1150.61     16.87 o 
  -8   0   8      471.82      474.65      9.77 o 
  -7   0   8        1.41        4.74      1.64 o 
  -6   0   8       32.52       31.98      2.62 o 
  -5   0   8     1020.26     1009.49     13.29 o 
  -4   0   8     1440.75     1350.69     11.74 o 
  -3   0   8      344.62      310.25      4.43 o 
  -2   0   8        5.58        3.43      0.77 o 
  -1   0   8     8060.98     7939.23     70.53 o 
   0   0   8      546.82      581.08      6.38 o 
   1   0   8     1895.59     1728.02     13.85 o 
   2   0   8      326.80      247.08      4.91 o 
   3   0   8     1324.05     1296.17     21.80 o 
   4   0   8      204.41      207.66      7.97 o 
   5   0   8      833.89      790.25     17.32 o 
   6   0   8      571.13      612.09     15.76 o 
   7   0   8       36.25       24.40      4.21 o 
   8   0   8       54.13       45.38      3.77 o 
   9   0   8       19.27       16.30      4.99 o 
  10   0   8     1097.62     1144.38     24.24 o 
  11   0   8        1.71       -4.34      3.09 o 
  12   0   8      154.26      155.82     10.61 o 
  13   0   8        1.97        2.37      3.89 o 
  14   0   8       45.84       30.62      6.71 o 
  15   0   8        0.50       -0.85      4.21 o 
  16   0   8        4.18        7.48      5.46 o 
 -16   1   8       19.32       13.12      6.40 o 
 -15   1   8       29.35       35.20      4.16 o 
 -14   1   8      515.12      509.12     11.12 o 
 -13   1   8      142.68      141.42      5.86 o 
 -12   1   8       72.35       81.95      8.01 o 
 -11   1   8       38.66       45.54      4.22 o 
 -10   1   8      793.00      758.28     12.81 o 
  -9   1   8     1200.85     1189.70     20.69 o 
  -8   1   8        0.17        2.48      2.04 o 
  -7   1   8     1868.05     2021.87     21.32 o 
  -6   1   8      363.40      351.68      5.15 o 
  -5   1   8     1129.69     1070.65     17.18 o 
  -4   1   8     2155.08     2131.57     28.34 o 
  -3   1   8       45.61       29.11      1.45 o 
  -2   1   8      310.48      282.85      3.61 o 
  -1   1   8       34.92       33.78      1.31 o 
   0   1   8     1226.89     1269.79     10.08 o 
   1   1   8     1587.46     1594.52     11.63 o 
   2   1   8        8.29        5.09      0.86 o 
   3   1   8     4099.73     4279.70     45.96 o 
   4   1   8     1695.84     1760.03     15.61 o 
   5   1   8       17.36       29.96      2.09 o 
   6   1   8      827.49      753.98     18.08 o 
   7   1   8      811.57      798.76     10.34 o 
   8   1   8       53.22       54.52      3.72 o 
   9   1   8       38.64       27.45      3.04 o 
  10   1   8     2030.09     2022.53     22.31 o 
  11   1   8        7.82        2.82      6.58 o 
  12   1   8      291.29      285.02      8.25 o 
  13   1   8       14.23       19.23      4.99 o 
  14   1   8       48.41       41.71      5.37 o 
  15   1   8       26.98       25.78      4.98 o 
 -15   2   8       14.16       20.08      5.37 o 
 -14   2   8        0.29        1.15      3.02 o 
 -13   2   8        0.34       -0.69      2.54 o 
 -12   2   8       35.32       38.81      4.05 o 
 -11   2   8       31.96       27.91      3.49 o 
 -10   2   8      309.24      294.40      7.76 o 
  -9   2   8        0.10        1.94      1.61 o 
  -8   2   8        1.68        0.49      1.43 o 
  -7   2   8      713.54      722.24     10.98 o 
  -6   2   8      267.06      268.24      6.31 o 
  -5   2   8        0.60        1.59      1.38 o 
  -4   2   8      440.24      515.06      8.33 o 
  -3   2   8     2681.13     2888.10     24.43 o 
  -2   2   8      175.48      215.77      5.91 o 
  -1   2   8      836.83      863.05      8.24 o 
   0   2   8       58.01       69.47      2.15 o 
   1   2   8      144.47      160.17      3.08 o 
   2   2   8       17.71       14.30      1.15 o 
   3   2   8      113.54      155.17      2.99 o 
   4   2   8       31.89       34.61      3.85 o 
   5   2   8        0.02       -0.66      0.96 o 
   6   2   8       11.88        7.10      1.60 o 
   7   2   8      398.31      404.74      7.45 o 
   8   2   8        0.52       -0.56      1.24 o 
   9   2   8      103.51      109.33      4.04 o 
  10   2   8      243.19      257.88      9.65 o 
  11   2   8        7.35        6.05      2.43 o 
  12   2   8      108.14      114.88      5.78 o 
  13   2   8        7.89        3.49      2.52 o 
  14   2   8       72.19       62.51      6.80 o 
  15   2   8        4.91        4.09      3.82 o 
 -14   3   8       13.33       24.89      5.23 o 
 -13   3   8       63.12       73.93      7.34 o 
 -12   3   8        8.73        5.97      3.67 o 
 -11   3   8        4.64        2.39      5.21 o 
 -10   3   8        7.37        5.21      9.89 o 
  -9   3   8       22.09       29.49      3.34 o 
  -8   3   8       17.15       13.66      4.55 o 
  -7   3   8      163.67      153.93      6.95 o 
  -6   3   8      512.22      476.35     12.48 o 
  -5   3   8       60.99       62.96      3.74 o 
  -4   3   8       34.54       30.98      3.60 o 
  -3   3   8      141.47      121.95      5.43 o 
  -2   3   8      387.84      353.18      7.16 o 
  -1   3   8       15.44       10.95      1.42 o 
   0   3   8      116.89      128.41      3.38 o 
   1   3   8      951.07      904.49      8.31 o 
   2   3   8      312.84      319.97      5.58 o 
   3   3   8      381.72      357.78      6.96 o 
   4   3   8      166.22      144.91      4.51 o 
   5   3   8       35.44       35.19      2.70 o 
   6   3   8       45.13       45.66      3.07 o 
   7   3   8      321.34      331.00      7.14 o 
   8   3   8      199.75      204.91      5.42 o 
   9   3   8        0.84       -0.08      1.57 o 
  10   3   8       12.17       14.02      3.01 o 
  11   3   8       70.34       86.13      5.21 o 
  12   3   8        0.34        0.55      2.99 o 
  13   3   8        0.05       -1.45      3.58 o 
  14   3   8       76.97       97.08     10.90 o 
 -13   4   8        6.27        1.86      3.91 o 
 -12   4   8       38.06       47.05      6.53 o 
 -11   4   8        5.77        4.09      3.83 o 
 -10   4   8      245.46      235.04     11.21 o 
  -9   4   8       12.88        8.65      6.40 o 
  -8   4   8        0.23        1.81      2.80 o 
  -7   4   8      131.91      129.37      7.46 o 
  -6   4   8       42.84       51.65     12.96 o 
  -5   4   8        2.60        4.54      2.73 o 
  -4   4   8      511.43      515.90     12.42 o 
  -3   4   8       67.18       76.41      7.29 o 
  -2   4   8       47.63       51.54      4.07 o 
  -1   4   8      329.57      335.88      7.54 o 
   0   4   8      227.34      228.65      8.22 o 
   1   4   8      468.52      489.00      8.52 o 
   2   4   8      593.79      582.21      8.52 o 
   3   4   8       17.77       21.22      2.60 o 
   4   4   8       34.13       34.71      3.08 o 
   5   4   8       68.93       76.16      4.69 o 
   6   4   8       10.19       15.73      3.36 o 
   7   4   8       44.67       32.38      2.97 o 
   8   4   8        5.86       11.36      5.23 o 
   9   4   8       17.08       15.36      3.67 o 
  10   4   8       53.96       59.83      4.78 o 
  11   4   8       52.09       58.30      4.89 o 
  12   4   8       15.89        9.32      4.08 o 
 -10   5   8        1.17        2.57      5.17 o 
  -9   5   8       37.95       41.68      6.67 o 
  -8   5   8       49.76       46.85      6.02 o 
  -7   5   8       11.80        1.12      2.90 o 
  -6   5   8       25.67       14.08      3.80 o 
  -5   5   8      105.79      109.17      9.09 o 
  -4   5   8        0.42        3.60      3.25 o 
  -3   5   8      150.72      157.17      8.02 o 
  -2   5   8       12.27       10.61      3.60 o 
  -1   5   8       10.78        9.44      3.10 o 
   0   5   8       16.93        7.65      6.49 o 
   1   5   8       88.22       94.94      5.19 o 
   2   5   8      442.65      473.25      9.91 o 
   3   5   8       63.00       55.87      4.96 o 
   4   5   8        1.26        2.11      4.25 o 
   5   5   8       51.32       50.36      7.32 o 
   6   5   8       65.59       77.61      5.34 o 
   7   5   8        1.18        2.47      2.66 o 
   8   5   8        8.59        6.50      2.89 o 
   9   5   8      115.82      137.26      8.55 o 
  10   5   8        3.03       -0.39      2.71 o 
  -6   6   8       21.57       28.65      6.76 o 
  -5   6   8       32.08       47.82      6.14 o 
  -4   6   8       24.25       26.83      5.22 o 
  -3   6   8        5.61        0.39      8.82 o 
  -2   6   8       10.56       10.76     10.59 o 
  -1   6   8       60.86       65.10      6.30 o 
   0   6   8       12.84       15.27      3.51 o 
   1   6   8       38.21       40.42      7.74 o 
   2   6   8        6.88        1.03      4.61 o 
   3   6   8       13.70       32.99      7.39 o 
   4   6   8       29.73       42.54      6.11 o 
   5   6   8        2.36       10.00      7.81 o 
 -16   1   9       23.25       23.23      7.43 o 
 -15   1   9      230.15      230.68      9.81 o 
 -14   1   9        1.19        4.34      2.40 o 
 -13   1   9       37.90       37.26      5.51 o 
 -12   1   9       61.73       57.54      4.17 o 
 -11   1   9       14.61       15.03      2.69 o 
 -10   1   9      544.56      535.17      9.95 o 
  -9   1   9      673.54      646.08     10.57 o 
  -8   1   9      161.42      158.06      5.04 o 
  -7   1   9       19.53       18.14      1.67 o 
  -6   1   9      175.27      170.07      3.71 o 
  -5   1   9      480.83      462.56      4.95 o 
  -4   1   9     2344.61     2437.22     17.21 o 
  -3   1   9      156.33      184.40      3.09 o 
  -2   1   9      728.30      702.34      6.36 o 
  -1   1   9      123.56      101.93      2.16 o 
   0   1   9     5898.75     6007.36     31.70 o 
   1   1   9      287.56      259.57      3.98 o 
   2   1   9        8.77        7.59      1.12 o 
   3   1   9     1859.03     2075.44     17.50 o 
   4   1   9     1629.70     1682.24     16.24 o 
   5   1   9      118.87       82.83      3.92 o 
   6   1   9      322.79      326.75      6.29 o 
   7   1   9        0.02       -0.49      1.16 o 
   8   1   9        1.41        2.49      3.31 o 
   9   1   9       54.59       54.23      3.87 o 
  10   1   9      568.38      555.66     11.36 o 
  11   1   9      265.70      292.99     10.82 o 
  12   1   9        5.72        7.67      2.74 o 
  13   1   9        0.81       -1.22      2.21 o 
  14   1   9      150.15      163.56      8.60 o 
  15   1   9      152.51      183.47      9.46 o 
 -15   2   9       48.40       55.90      6.47 o 
 -14   2   9        4.34        1.23      3.15 o 
 -13   2   9        1.16        1.09      2.87 o 
 -12   2   9       13.47       13.77      2.97 o 
 -11   2   9      353.21      369.72     13.26 o 
 -10   2   9      462.29      449.67      9.64 o 
  -9   2   9      301.80      263.59      7.10 o 
  -8   2   9        2.31        3.19      2.24 o 
  -7   2   9       70.90       84.54      4.05 o 
  -6   2   9      447.65      402.23      7.91 o 
  -5   2   9      812.90      756.05     21.00 o 
  -4   2   9       13.18       30.59      2.40 o 
  -3   2   9      122.95      159.28      3.00 o 
  -2   2   9      170.21      163.21      3.13 o 
  -1   2   9      890.89      842.06      8.35 o 
   0   2   9      640.95      596.58      6.39 o 
   1   2   9        4.83       12.72      1.16 o 
   2   2   9      473.72      482.39      5.86 o 
   3   2   9      156.65      139.87      3.03 o 
   4   2   9      225.74      189.36      4.75 o 
   5   2   9       19.85       29.62      2.36 o 
   6   2   9     1046.86     1078.11     12.86 o 
   7   2   9      415.16      422.30     11.34 o 
   8   2   9       79.35       64.75      3.45 o 
   9   2   9      102.58       95.26      4.66 o 
  10   2   9        0.03       -1.21      1.82 o 
  11   2   9       57.03       54.20      4.46 o 
  12   2   9        9.47        9.57      2.88 o 
  13   2   9       42.11       42.64      4.62 o 
  14   2   9       90.83       94.37      8.04 o 
  15   2   9        1.24        6.05      4.12 o 
 -14   3   9       42.58       37.61      7.18 o 
 -13   3   9       59.99       51.07      6.43 o 
 -12   3   9       46.10       51.50      6.14 o 
 -11   3   9        4.93        4.00      4.70 o 
 -10   3   9      295.04      290.58      8.26 o 
  -9   3   9      106.34      110.91      5.29 o 
  -8   3   9       15.65       15.45      2.69 o 
  -7   3   9      472.52      451.77      9.52 o 
  -6   3   9      464.33      447.68     12.77 o 
  -5   3   9       44.35       42.73      3.32 o 
  -4   3   9      307.71      295.28     13.97 o 
  -3   3   9        2.32        2.04      1.51 o 
  -2   3   9      220.65      197.79      5.40 o 
  -1   3   9      722.67      718.15      8.29 o 
   0   3   9       54.27       51.42      2.25 o 
   1   3   9        4.11        7.96      1.27 o 
   2   3   9       81.65       72.37      4.32 o 
   3   3   9      169.43      164.54      4.90 o 
   4   3   9      589.41      605.34     11.25 o 
   5   3   9      291.73      294.13      6.61 o 
   6   3   9       35.61       40.68      3.00 o 
   7   3   9       30.07       23.26      2.63 o 
   8   3   9      136.60      137.79      7.02 o 
   9   3   9      174.69      164.44      5.19 o 
  10   3   9      133.81      129.28      7.06 o 
  11   3   9       12.43        8.25      2.60 o 
  12   3   9       14.44        9.61      3.99 o 
  13   3   9      118.93      110.50     10.54 o 
  14   3   9       79.20      111.74      9.16 o 
 -13   4   9       37.19       37.71      6.34 o 
 -12   4   9       27.46       18.89      5.14 o 
 -11   4   9      159.04      170.50     13.79 o 
 -10   4   9      248.48      257.70     15.44 o 
  -9   4   9        8.98        6.99      3.51 o 
  -8   4   9        0.20       -1.01      2.58 o 
  -7   4   9      183.98      181.34     12.78 o 
  -6   4   9      127.07      106.36      7.86 o 
  -5   4   9      160.18      148.75      7.17 o 
  -4   4   9      355.03      351.86     12.11 o 
  -3   4   9       40.02       43.05      3.69 o 
  -2   4   9       19.22       13.14      2.35 o 
  -1   4   9       88.18       94.59      5.70 o 
   0   4   9      447.69      452.25      9.32 o 
   1   4   9      145.92      153.91      5.55 o 
   2   4   9      101.47      104.61      4.41 o 
   3   4   9        0.29        2.18      1.62 o 
   4   4   9       69.83       67.64      7.62 o 
   5   4   9       81.90       78.52      4.02 o 
   6   4   9       19.80       24.44      2.86 o 
   7   4   9      186.54      161.42      6.25 o 
   8   4   9        3.46        1.17      2.11 o 
   9   4   9       24.81       25.39      3.52 o 
  10   4   9       10.54       10.98      2.90 o 
  11   4   9       38.45       45.53      4.70 o 
  12   4   9       27.17       35.45      4.36 o 
 -10   5   9       30.63       24.47      6.78 o 
  -9   5   9      165.63      165.14     18.20 o 
  -8   5   9       50.01       61.38      6.72 o 
  -7   5   9        0.76       -0.88      2.77 o 
  -6   5   9        3.09        1.58      2.81 o 
  -5   5   9       31.54       37.17      4.81 o 
  -4   5   9      266.93      259.00     10.34 o 
  -3   5   9      116.73      130.82      7.62 o 
  -2   5   9       57.40       48.11      5.23 o 
  -1   5   9        5.34        3.24      2.74 o 
   0   5   9       22.56       26.17      3.49 o 
   1   5   9      351.73      339.24      8.71 o 
   2   5   9       41.74       45.18      3.95 o 
   3   5   9      343.82      339.60     31.78 o 
   4   5   9        8.49       11.69      3.15 o 
   5   5   9       64.80       69.33      5.76 o 
   6   5   9       46.12       46.86      4.53 o 
   7   5   9       76.01       87.64     10.60 o 
   8   5   9       23.75       28.98      4.13 o 
   9   5   9        1.64       -0.29      2.67 o 
  -6   6   9        0.00        0.25      3.28 o 
  -5   6   9       36.64       34.32      5.56 o 
  -4   6   9        1.93        4.63      3.34 o 
  -3   6   9       20.20       35.12      5.39 o 
  -2   6   9        2.62        1.90      3.11 o 
  -1   6   9        2.89       -1.97      2.90 o 
   0   6   9        0.67       -2.37      2.49 o 
   1   6   9       16.90       15.35      6.00 o 
   2   6   9       31.53       28.38      6.98 o 
   3   6   9       31.72       41.27      8.15 o 
   4   6   9       12.05       10.07      5.24 o 
   5   6   9        0.01       -4.40      2.93 o 
 -16   0  10       11.52       13.61      6.00 o 
 -15   0  10       23.34       21.22      6.40 o 
 -14   0  10        2.27        5.82      4.48 o 
 -13   0  10       65.53       77.75      8.46 o 
 -12   0  10      485.04      495.53     17.91 o 
 -11   0  10      256.57      287.06     11.97 o 
 -10   0  10       71.76       66.58      4.54 o 
  -9   0  10      349.05      359.75      9.14 o 
  -8   0  10      835.43      826.39     13.92 o 
  -7   0  10      673.27      621.94     11.17 o 
  -6   0  10     2713.13     2647.41     27.48 o 
  -5   0  10       45.99       54.31      3.27 o 
  -4   0  10      163.45      162.72      3.51 o 
  -3   0  10      169.85      154.98      3.62 o 
  -2   0  10     1827.25     1703.79     14.08 o 
  -1   0  10      424.17      413.11      8.35 o 
   0   0  10      266.76      290.45      5.43 o 
   1   0  10        1.33        1.40      0.91 o 
   2   0  10      532.27      461.72      6.47 o 
   3   0  10     5130.09     5090.63     62.44 o 
   5   0  10      113.30      127.71      7.30 o 
   6   0  10       45.38       44.67      5.15 o 
   7   0  10      960.31      927.72     21.98 o 
   8   0  10      189.50      166.34      9.40 o 
   9   0  10      683.67      688.72     13.95 o 
  10   0  10       11.72       28.42      6.18 o 
  11   0  10      123.92      118.67      9.76 o 
  12   0  10      358.58      342.04     15.94 o 
  13   0  10       25.96       42.93      7.65 o 
  14   0  10       10.93        6.89      5.06 o 
  15   0  10       34.29       46.06      8.59 o 
 -16   1  10       13.63       15.04      6.62 o 
 -15   1  10       14.86       19.40      4.72 o 
 -14   1  10        0.49       -1.75      2.05 o 
 -13   1  10        1.49        3.53      2.22 o 
 -12   1  10       96.60       99.05      5.02 o 
 -11   1  10      306.20      315.12      8.12 o 
 -10   1  10      467.37      482.64      9.66 o 
  -9   1  10       30.04       33.57      3.00 o 
  -8   1  10      293.31      300.66      7.05 o 
  -7   1  10      219.56      213.97      4.45 o 
  -6   1  10      350.62      378.10      6.04 o 
  -5   1  10      111.77      124.14      2.86 o 
  -4   1  10     1096.96     1179.96      9.37 o 
  -3   1  10        0.57       -0.67      0.77 o 
  -2   1  10     2960.08     3144.32     16.84 o 
  -1   1  10      266.05      253.01      3.81 o 
   0   1  10      336.06      368.36      5.34 o 
   1   1  10      358.05      378.37      5.06 o 
   2   1  10     2730.23     2701.81     18.33 o 
   3   1  10     3707.94     3835.11     62.72 o 
   4   1  10      150.77      154.12      4.14 o 
   5   1  10        9.94       13.17      1.69 o 
   6   1  10      194.50      183.07      7.09 o 
   7   1  10      811.35      765.59     21.46 o 
   8   1  10      425.33      414.20     10.52 o 
   9   1  10       16.70       11.90      2.57 o 
  10   1  10        4.73        6.96      2.55 o 
  11   1  10       46.76       40.52      4.02 o 
  12   1  10       21.29       26.78      3.64 o 
  13   1  10       51.29       47.39      5.47 o 
  14   1  10        9.00       12.09      3.89 o 
  15   1  10        3.85        6.58      3.80 o 
 -15   2  10        1.09       -1.28      3.50 o 
 -14   2  10        3.38        0.76      2.98 o 
 -13   2  10       36.85       38.24      4.02 o 
 -12   2  10      183.20      172.77      6.92 o 
 -11   2  10      133.03      131.58      5.75 o 
 -10   2  10      943.09      890.68     13.96 o 
  -9   2  10      271.80      263.29      7.31 o 
  -8   2  10       14.08       19.62      3.82 o 
  -7   2  10       16.14       14.86      2.26 o 
  -6   2  10        5.30        3.04      1.82 o 
  -5   2  10       55.05       56.81      3.29 o 
  -4   2  10      313.15      359.21      6.23 o 
  -3   2  10      649.37      640.30      6.61 o 
  -2   2  10     1458.82     1504.22     11.47 o 
  -1   2  10      803.96      793.02      8.15 o 
   0   2  10     5935.28     6172.05     35.81 o 
   1   2  10      154.44      153.62      3.53 o 
   2   2  10        7.13        2.19      0.93 o 
   3   2  10       65.06       57.58      2.22 o 
   4   2  10      704.59      729.50      9.95 o 
   5   2  10       35.27       38.15      2.65 o 
   6   2  10      764.03      781.70     10.89 o 
   7   2  10      439.93      457.73      8.38 o 
   8   2  10        2.10        2.34      2.06 o 
   9   2  10       17.07       15.71      2.63 o 
  10   2  10      127.95      129.24      5.82 o 
  11   2  10       17.70       18.62      3.22 o 
  12   2  10        3.98        1.94      2.33 o 
  13   2  10        1.06       -1.28      2.31 o 
  14   2  10        0.00       -2.20      2.64 o 
 -14   3  10       57.85       62.57      7.13 o 
 -13   3  10       18.92       21.63      5.11 o 
 -12   3  10      150.49      142.72     17.75 o 
 -11   3  10      272.42      266.11     18.64 o 
 -10   3  10      126.46      130.20      5.86 o 
  -9   3  10       36.07       32.46      3.57 o 
  -8   3  10        7.13        1.41      3.01 o 
  -7   3  10        4.58        3.76      2.73 o 
  -6   3  10      701.30      637.29     18.22 o 
  -5   3  10      674.44      625.14     17.26 o 
  -4   3  10      164.39      147.83      6.26 o 
  -3   3  10      338.48      336.52      7.39 o 
  -2   3  10        0.23        0.92      1.38 o 
  -1   3  10      613.37      589.64      7.53 o 
   0   3  10     2324.32     2316.05     25.92 o 
   1   3  10      365.85      379.99      6.33 o 
   2   3  10      131.17      120.93      4.33 o 
   3   3  10        9.41       10.41      1.89 o 
   4   3  10      296.41      275.58      6.46 o 
   5   3  10      139.37      118.80      4.44 o 
   6   3  10      156.39      156.22      5.06 o 
   7   3  10      117.30       91.04      4.22 o 
   8   3  10        8.54        7.82      2.11 o 
   9   3  10      112.36      108.59      6.05 o 
  10   3  10       97.35       98.55      4.44 o 
  11   3  10        0.17       -0.38      1.86 o 
  12   3  10        4.57        7.47      3.89 o 
  13   3  10       52.32       64.15      7.51 o 
 -12   4  10       93.10       76.51      7.58 o 
 -11   4  10      465.90      458.34     35.54 o 
 -10   4  10       53.58       49.31      6.14 o 
  -9   4  10        8.41       14.85      4.79 o 
  -8   4  10       91.35       81.70      7.97 o 
  -7   4  10        1.25        1.10      2.71 o 
  -6   4  10        0.00       -1.40      3.00 o 
  -5   4  10       11.52       12.61      3.11 o 
  -4   4  10      151.92      146.31      5.76 o 
  -3   4  10       24.19       27.91      3.08 o 
  -2   4  10        3.23       -0.13      1.72 o 
  -1   4  10        8.84        6.57      2.78 o 
   0   4  10      461.81      473.18     15.09 o 
   1   4  10      402.87      416.72      9.18 o 
   2   4  10      331.34      314.35      7.01 o 
   3   4  10        2.18       -1.06      1.57 o 
   4   4  10       65.23       64.90      3.85 o 
   5   4  10        9.00        9.97      2.20 o 
   6   4  10      138.63      123.42      5.06 o 
   7   4  10       10.50        5.12      1.99 o 
   8   4  10      139.53      129.76      4.96 o 
   9   4  10        3.84        7.19      2.82 o 
  10   4  10       35.08       30.19      3.97 o 
  11   4  10       16.37       14.61      3.45 o 
 -10   5  10       39.67       44.73      7.16 o 
  -9   5  10       14.16       17.03      7.18 o 
  -8   5  10        6.78        4.51      3.59 o 
  -7   5  10       24.86       16.07      4.25 o 
  -6   5  10       65.26       71.51      6.39 o 
  -5   5  10       25.35       31.18      3.96 o 
  -4   5  10        3.11        2.88      5.35 o 
  -3   5  10      100.00      108.29      7.12 o 
  -2   5  10       30.69       35.12      6.58 o 
  -1   5  10        0.07       -1.45      2.27 o 
   0   5  10        0.03       -0.59      2.08 o 
   1   5  10       20.23       27.48      3.51 o 
   2   5  10        5.20        9.06      2.58 o 
   3   5  10      114.39      112.59      8.62 o 
   4   5  10       20.05       24.12      4.23 o 
   5   5  10        2.06        4.03      4.52 o 
   6   5  10       10.22        6.26      3.13 o 
   7   5  10       99.02      114.12      6.17 o 
   8   5  10        3.45        3.41      4.66 o 
   9   5  10      121.33      102.23      6.46 o 
  -5   6  10       57.19       49.33      7.43 o 
  -4   6  10        0.79        0.64      5.64 o 
  -3   6  10        0.17        0.69      3.23 o 
  -2   6  10       14.12       24.76      4.81 o 
  -1   6  10       13.30       17.51      3.91 o 
   0   6  10        1.94        4.18      2.83 o 
   1   6  10        0.92       -0.19      2.47 o 
   2   6  10        2.08        6.45      5.55 o 
   3   6  10        9.87       12.27      5.68 o 
   4   6  10       16.05       26.19      6.98 o 
 -15   1  11       13.03        8.97      3.81 o 
 -14   1  11       12.94       10.62      5.66 o 
 -13   1  11        2.56       -0.47      2.11 o 
 -12   1  11       42.01       45.77      4.05 o 
 -11   1  11      583.25      592.83     11.26 o 
 -10   1  11      678.63      658.29     11.56 o 
  -9   1  11       20.27       19.50      3.32 o 
  -8   1  11      335.65      303.60     12.44 o 
  -7   1  11      723.57      723.21     10.97 o 
  -6   1  11       37.08       31.64      2.40 o 
  -5   1  11        6.30        8.05      1.10 o 
  -4   1  11     1403.09     1481.75     11.15 o 
  -3   1  11      110.77      149.44      7.79 o 
  -2   1  11      202.50      178.28      3.01 o 
  -1   1  11       16.18       17.28      1.17 o 
   0   1  11      490.90      504.12      6.26 o 
   1   1  11       46.16       35.66      2.84 o 
   2   1  11        8.38       11.10      1.29 o 
   3   1  11        9.21       13.85      1.45 o 
   4   1  11      569.21      601.01     11.43 o 
   5   1  11       85.68       81.64      3.35 o 
   6   1  11      240.56      233.37      5.71 o 
   7   1  11       45.99       34.98      3.66 o 
   8   1  11       61.02       56.72      7.77 o 
   9   1  11       23.62       21.12      3.74 o 
  10   1  11      226.00      219.83      9.66 o 
  11   1  11      174.97      158.94     12.80 o 
  12   1  11       20.27       28.91      3.93 o 
  13   1  11       30.16       30.93      4.83 o 
  14   1  11        5.14        2.87      3.94 o 
  15   1  11        0.09       -0.58      3.28 o 
 -15   2  11      125.68      127.91     10.72 o 
 -14   2  11      105.63      107.81      7.88 o 
 -13   2  11      286.67      290.71      8.88 o 
 -12   2  11       21.86       18.65      3.25 o 
 -11   2  11      143.81      132.82      5.71 o 
 -10   2  11        0.40        5.95      2.24 o 
  -9   2  11      413.02      382.75      8.88 o 
  -8   2  11      308.93      285.47     11.43 o 
  -7   2  11      639.50      616.58     10.61 o 
  -6   2  11      177.71      188.23      5.66 o 
  -5   2  11      155.33      142.62      4.85 o 
  -4   2  11      449.05      404.22      8.30 o 
  -3   2  11     1848.39     1782.16     19.23 o 
  -2   2  11        6.96        3.68      1.01 o 
  -1   2  11     2454.84     2349.45     20.48 o 
   0   2  11    10457.55    10697.94     52.48 o 
   1   2  11      422.25      384.14      6.39 o 
   2   2  11      770.15      789.24      8.39 o 
   3   2  11       17.63       14.10      1.85 o 
   4   2  11      131.87      139.01      9.63 o 
   5   2  11      654.97      637.55     12.25 o 
   6   2  11      760.12      788.48     11.21 o 
   7   2  11       32.93       34.16      4.17 o 
   8   2  11        2.05       -1.16      1.49 o 
   9   2  11      102.05       91.05      4.39 o 
  10   2  11      244.83      250.92      7.93 o 
  11   2  11      206.12      202.00      8.08 o 
  12   2  11       83.03       85.65      5.68 o 
  13   2  11       17.40       24.10      4.39 o 
  14   2  11       41.33       45.66      5.09 o 
 -14   3  11       34.36       33.08      6.00 o 
 -13   3  11       15.38       10.47      4.34 o 
 -12   3  11       28.36       26.40      7.79 o 
 -11   3  11        0.07        0.49      4.19 o 
 -10   3  11        3.57        4.71      2.36 o 
  -9   3  11       93.14      100.12      6.01 o 
  -8   3  11      126.61      129.80      5.59 o 
  -7   3  11        3.74        3.60      2.42 o 
  -6   3  11      225.59      220.53      9.28 o 
  -5   3  11       71.57       60.94      5.35 o 
  -4   3  11      222.16      234.47      5.87 o 
  -3   3  11      516.87      505.70      9.14 o 
  -2   3  11        0.44        0.04      1.43 o 
  -1   3  11      519.78      522.54      7.79 o 
   0   3  11      515.39      481.17      8.16 o 
   1   3  11        1.32        0.39      1.28 o 
   2   3  11      126.95      120.08      4.46 o 
   3   3  11        0.10       -0.13      1.36 o 
   4   3  11       71.00       66.96      3.50 o 
   5   3  11       66.80       59.89      3.43 o 
   6   3  11       22.50       13.36      3.11 o 
   7   3  11        1.30       -0.46      1.48 o 
   8   3  11        5.61        1.79      1.75 o 
   9   3  11       58.96       56.27      3.65 o 
  10   3  11       23.87       29.84      3.13 o 
  11   3  11       10.28        8.20      2.36 o 
  12   3  11       33.70       30.57      8.59 o 
  13   3  11        0.08        1.88      4.01 o 
 -12   4  11        0.48       10.79      8.15 o 
 -11   4  11       21.34       17.09      4.75 o 
 -10   4  11        0.02        0.57      3.33 o 
  -9   4  11       74.65       72.21      6.64 o 
  -8   4  11        9.37        8.44      2.66 o 
  -7   4  11        7.69       10.47      4.61 o 
  -6   4  11       83.09       76.51      5.87 o 
  -5   4  11       48.00       48.60      4.06 o 
  -4   4  11        1.71       -1.71      2.32 o 
  -3   4  11      163.02      162.27      5.88 o 
  -2   4  11        0.03       -1.48      2.16 o 
  -1   4  11       59.76       55.03      4.14 o 
   0   4  11     1116.91     1145.91     22.81 o 
   1   4  11      421.80      426.50      9.22 o 
   2   4  11       86.10       89.15      5.57 o 
   3   4  11       44.94       49.47      3.60 o 
   4   4  11        0.59        1.94      2.06 o 
   5   4  11       15.05       13.11      3.16 o 
   6   4  11        0.04        1.44      1.83 o 
   7   4  11      140.80      134.25      5.45 o 
   8   4  11        0.26       -0.02      1.90 o 
   9   4  11        0.93       -1.13      2.25 o 
  10   4  11        9.20       14.37      3.36 o 
  11   4  11        1.10       -2.72      2.37 o 
  -9   5  11        1.86        2.71      3.71 o 
  -8   5  11       34.64       50.44      6.20 o 
  -7   5  11      147.51      151.33      8.42 o 
  -6   5  11       98.86      104.77      9.05 o 
  -5   5  11       36.95       32.99      5.19 o 
  -4   5  11        2.44        4.20      2.78 o 
  -3   5  11       20.99       20.40      4.22 o 
  -2   5  11      138.91      132.16     10.36 o 
  -1   5  11        0.66       -2.93      1.95 o 
   0   5  11       12.46       20.84      3.29 o 
   1   5  11        9.35        8.82      2.75 o 
   2   5  11        1.67        5.00      3.18 o 
   3   5  11       19.20       29.28      6.74 o 
   4   5  11      188.79      202.21     11.06 o 
   5   5  11        1.94        1.98      4.59 o 
   6   5  11        1.10        2.95      3.65 o 
   7   5  11        5.03        2.71      3.03 o 
   8   5  11      209.90      215.44      8.30 o 
  -4   6  11       18.94       19.30      4.69 o 
  -3   6  11       15.77       14.38      4.15 o 
  -2   6  11       15.10       16.81      4.24 o 
  -1   6  11        0.16       -0.26      2.79 o 
   0   6  11       28.67       31.32      4.48 o 
   1   6  11       13.52        7.23      6.88 o 
   2   6  11        0.71        4.97      4.97 o 
   3   6  11       55.15       50.09      8.46 o 
 -15   0  12      170.34      196.87     13.61 o 
 -14   0  12      206.58      219.83     13.38 o 
 -13   0  12      188.83      191.32     12.18 o 
 -12   0  12      269.50      257.93     13.47 o 
 -11   0  12      670.78      628.70     20.32 o 
 -10   0  12      990.27      976.71     16.65 o 
  -9   0  12      188.06      183.35      6.67 o 
  -8   0  12      162.46      164.19      8.80 o 
  -7   0  12     1208.12     1241.66     17.50 o 
  -6   0  12     2653.58     2662.29     28.38 o 
  -5   0  12     1538.07     1446.03     11.64 o 
  -4   0  12       20.13       12.10      1.21 o 
  -3   0  12      351.51      392.67      5.11 o 
  -2   0  12     4783.47     4844.81     33.42 o 
  -1   0  12      687.54      656.42      7.98 o 
   0   0  12     1997.07     1858.30     15.94 o 
   1   0  12        0.16        5.63      1.19 o 
   2   0  12      206.48      200.26      5.59 o 
   3   0  12       14.53       10.03      2.73 o 
   4   0  12     4410.43     4402.25     58.68 o 
   5   0  12     1233.28     1149.43     24.13 o 
   6   0  12      453.71      461.82     15.00 o 
   7   0  12      154.92      141.23      8.86 o 
   8   0  12     1135.61     1112.86     26.54 o 
   9   0  12       45.45       40.89      4.58 o 
  10   0  12     6807.89     6924.36     92.97 o 
  11   0  12      968.88      967.61     27.31 o 
  12   0  12       21.90       27.57      6.31 o 
  13   0  12       97.00       86.57     10.07 o 
  14   0  12      152.13      185.59     13.56 o 
 -15   1  12        0.70       -2.52      3.22 o 
 -14   1  12       44.29       52.74      7.86 o 
 -13   1  12       24.52       20.91      3.33 o 
 -12   1  12        1.69        4.84      2.33 o 
 -11   1  12      292.36      309.10      9.30 o 
 -10   1  12      303.62      303.46     11.04 o 
  -9   1  12       58.01       57.36      3.85 o 
  -8   1  12       76.81       77.59      3.96 o 
  -7   1  12        1.04        2.46      1.79 o 
  -6   1  12       44.41       50.43      2.23 o 
  -5   1  12       14.02       21.10      1.54 o 
  -4   1  12        9.02       12.68      1.34 o 
  -3   1  12      491.84      519.48      5.45 o 
  -2   1  12      277.82      269.52      4.40 o 
  -1   1  12      155.74      153.85      3.19 o 
   0   1  12       81.52       78.51      2.38 o 
   1   1  12       92.64       98.52      2.90 o 
   2   1  12      120.45      130.17      4.06 o 
   3   1  12        9.13        3.44      1.08 o 
   4   1  12       80.28       97.75      3.61 o 
   5   1  12        7.17        5.69      1.48 o 
   6   1  12       35.38       37.50      3.19 o 
   7   1  12      395.39      378.94     10.05 o 
   8   1  12      170.71      164.84      7.07 o 
   9   1  12       25.46       21.50      3.68 o 
  10   1  12        4.89        7.74      2.74 o 
  11   1  12       28.93       25.20      3.78 o 
  12   1  12       75.02       64.33      6.10 o 
  13   1  12        4.47        1.04      3.20 o 
  14   1  12        0.37       -2.95      2.80 o 
 -15   2  12        3.72       -1.27      7.34 o 
 -14   2  12        8.69        8.60      3.12 o 
 -13   2  12       75.96       76.65      5.41 o 
 -12   2  12        4.92        6.33      2.97 o 
 -11   2  12       14.67       17.47      3.18 o 
 -10   2  12       79.58       79.19      7.10 o 
  -9   2  12       18.36       18.04      2.96 o 
  -8   2  12      459.45      457.83     14.61 o 
  -7   2  12      181.13      193.74     11.55 o 
  -6   2  12      147.14      156.51      5.38 o 
  -5   2  12       35.88       37.86      2.59 o 
  -4   2  12       49.89       47.83      2.73 o 
  -3   2  12       35.37       41.18      3.75 o 
  -2   2  12      852.04      895.18      7.94 o 
  -1   2  12     1598.00     1586.66     12.12 o 
   0   2  12     1074.96     1143.97      9.84 o 
   1   2  12      147.15      161.34      3.85 o 
   2   2  12      205.81      211.71      4.28 o 
   3   2  12       42.01       37.24      2.63 o 
   4   2  12       89.84       92.76      4.83 o 
   5   2  12        7.36        6.36      1.67 o 
   6   2  12      163.15      173.80      5.32 o 
   7   2  12        1.62        6.13      1.88 o 
   8   2  12       45.56       44.49      3.82 o 
   9   2  12        4.22        4.71      2.03 o 
  10   2  12       28.35       23.12      4.00 o 
  11   2  12        8.02        3.77      2.46 o 
  12   2  12       13.27       10.01      3.06 o 
  13   2  12       47.94       49.81      5.05 o 
  14   2  12       21.97       19.88      4.80 o 
 -13   3  12       28.91       35.56      5.87 o 
 -12   3  12       26.04       19.41      4.39 o 
 -11   3  12       27.64       21.52      3.46 o 
 -10   3  12        5.73       12.97      2.88 o 
  -9   3  12       85.66      100.21      5.40 o 
  -8   3  12       65.71       62.86      4.38 o 
  -7   3  12      185.41      184.57      6.54 o 
  -6   3  12       25.88       20.76      2.88 o 
  -5   3  12      188.84      179.54      5.23 o 
  -4   3  12        5.76        3.43      1.57 o 
  -3   3  12        1.56        1.41      1.63 o 
  -2   3  12      107.23      100.63      6.55 o 
  -1   3  12      334.32      322.14      6.19 o 
   0   3  12     2083.14     2019.51     15.02 o 
   1   3  12      105.00      100.46      4.07 o 
   2   3  12      631.52      621.66      9.96 o 
   3   3  12      123.86      140.59      5.00 o 
   4   3  12       16.38       13.15      2.11 o 
   5   3  12        0.06       -1.98      1.32 o 
   6   3  12      456.86      427.42      8.65 o 
   7   3  12       15.33        6.54      2.03 o 
   8   3  12      199.55      172.69      5.90 o 
   9   3  12       25.81       32.39      3.39 o 
  10   3  12        2.61        4.83      2.02 o 
  11   3  12       18.29       20.34      4.89 o 
  12   3  12       60.06       66.67      6.53 o 
 -12   4  12        6.27        4.30      3.98 o 
 -11   4  12       78.88       85.36     23.28 o 
 -10   4  12      102.80      115.99     14.84 o 
  -9   4  12       34.11       30.37     13.74 o 
  -8   4  12       11.98        7.13      2.72 o 
  -7   4  12      146.81      125.21     12.40 o 
  -6   4  12       12.58       23.60      3.33 o 
  -5   4  12      463.25      457.57     18.59 o 
  -4   4  12       46.25       45.95      3.83 o 
  -3   4  12        5.60        4.12      2.09 o 
  -2   4  12      144.66      120.79      6.74 o 
  -1   4  12      379.64      367.84      8.93 o 
   0   4  12      189.35      183.80      6.41 o 
   1   4  12      547.52      567.93     14.67 o 
   2   4  12       20.15       16.14      3.33 o 
   3   4  12      184.86      189.10      6.14 o 
   4   4  12       41.68       42.44      6.04 o 
   5   4  12      139.42      148.72      5.52 o 
   6   4  12        0.69       -0.34      1.74 o 
   7   4  12        3.36        1.03      1.92 o 
   8   4  12       53.46       49.22      4.07 o 
   9   4  12       65.01       68.55      5.17 o 
  10   4  12       15.07       21.27      3.59 o 
  11   4  12        3.59        3.32      2.74 o 
  -9   5  12        0.02        2.67      3.75 o 
  -8   5  12       10.16        9.14      6.22 o 
  -7   5  12        9.79       11.41      3.37 o 
  -6   5  12       31.11       35.74      4.17 o 
  -5   5  12       11.29        8.84      5.19 o 
  -4   5  12        9.53        9.03      3.33 o 
  -3   5  12       25.98       20.78      4.21 o 
  -2   5  12       36.12       32.88      4.84 o 
  -1   5  12        2.18       -0.04      2.56 o 
   0   5  12       36.67       44.17      4.47 o 
   1   5  12        2.43       10.94      2.85 o 
   2   5  12       48.99       48.99      5.32 o 
   3   5  12      163.42      156.63     10.65 o 
   4   5  12       27.71       37.99      4.69 o 
   5   5  12        0.89        2.14      2.57 o 
   6   5  12        0.78        7.74      4.79 o 
   7   5  12        0.57        0.09      2.81 o 
   8   5  12        2.55        3.25      2.91 o 
  -3   6  12        0.59       -0.37      3.03 o 
  -2   6  12       30.00       40.15      5.34 o 
  -1   6  12       14.48       23.21      5.86 o 
   0   6  12       14.87       10.44      3.59 o 
   1   6  12       14.85       14.49      3.40 o 
   2   6  12        1.09       -2.69      2.92 o 
 -15   1  13       51.59       45.04      5.79 o 
 -14   1  13        0.06        1.93      3.13 o 
 -13   1  13       40.55       37.76      5.15 o 
 -12   1  13       75.95       89.77      5.14 o 
 -11   1  13       55.80       50.97      5.79 o 
 -10   1  13        4.27        9.42      2.66 o 
  -9   1  13       43.99       43.64      7.81 o 
  -8   1  13       63.59       71.39      4.54 o 
  -7   1  13        1.91        1.59      1.24 o 
  -6   1  13        0.52        0.52      0.88 o 
  -5   1  13       17.39       21.29      2.28 o 
  -4   1  13      566.22      602.59      7.52 o 
  -3   1  13      420.75      451.14      5.20 o 
  -2   1  13       12.94       16.81      1.29 o 
  -1   1  13      613.28      624.66      7.17 o 
   0   1  13       21.42       21.33      1.53 o 
   1   1  13        5.18        5.08      1.11 o 
   2   1  13        0.02       -1.51      1.01 o 
   3   1  13      530.74      535.64      7.14 o 
   4   1  13       35.34       42.03      2.73 o 
   5   1  13      161.04      162.56      4.84 o 
   6   1  13       27.00       35.99      2.99 o 
   7   1  13        0.15        0.30      1.98 o 
   8   1  13       39.93       45.93      5.91 o 
   9   1  13       62.17       57.04      5.22 o 
  10   1  13      700.11      691.47     17.39 o 
  11   1  13        0.14       -0.52      2.25 o 
  12   1  13       35.47       31.65      4.90 o 
  13   1  13        3.38        5.91      3.68 o 
  14   1  13       12.77        7.50      3.76 o 
 -14   2  13       95.96      112.37      6.45 o 
 -13   2  13       99.10       99.87      6.37 o 
 -12   2  13      118.31      129.77      6.84 o 
 -11   2  13       74.04       79.10      5.07 o 
 -10   2  13       24.62       23.11      4.09 o 
  -9   2  13      220.29      220.34      9.51 o 
  -8   2  13       76.65       89.69      7.30 o 
  -7   2  13     2082.15     2019.13     24.00 o 
  -6   2  13      271.92      273.84      6.89 o 
  -5   2  13        2.90        5.43      1.82 o 
  -4   2  13       56.48       49.52      5.26 o 
  -3   2  13      586.59      545.07      8.18 o 
  -2   2  13     1157.98     1063.32      9.01 o 
  -1   2  13      954.85      962.97     11.82 o 
   0   2  13        0.44       -1.14      1.03 o 
   1   2  13      978.00      939.54      9.92 o 
   2   2  13      386.64      366.60      5.89 o 
   3   2  13      977.34      920.07     11.95 o 
   4   2  13      447.27      472.88      8.50 o 
   5   2  13        9.04        6.38      1.89 o 
   6   2  13       49.26       45.04      3.28 o 
   7   2  13      328.51      329.19      7.55 o 
   8   2  13      194.19      196.82      6.09 o 
   9   2  13       24.53       30.66      3.31 o 
  10   2  13       14.37       13.53      2.93 o 
  11   2  13        0.41        3.60      2.50 o 
  12   2  13       11.87       15.76      3.55 o 
  13   2  13       57.76       70.74      5.85 o 
 -13   3  13        0.34       -3.07      3.18 o 
 -12   3  13       10.40       16.67      4.29 o 
 -11   3  13        2.96        2.26      2.35 o 
 -10   3  13        0.82       -0.69      2.02 o 
  -9   3  13        5.34        5.32      2.35 o 
  -8   3  13        7.27        5.28      2.23 o 
  -7   3  13       22.83       18.93      3.00 o 
  -6   3  13      113.85      107.87      4.43 o 
  -5   3  13        4.60        4.59      1.78 o 
  -4   3  13        2.91        3.57      1.69 o 
  -3   3  13        1.50       -0.79      2.42 o 
  -2   3  13       11.62       14.84      2.01 o 
  -1   3  13       61.39       60.34      4.37 o 
   0   3  13      508.18      508.86      9.47 o 
   1   3  13       86.84       90.55      4.09 o 
   2   3  13      192.52      200.48      5.76 o 
   3   3  13        6.24        5.29      1.75 o 
   4   3  13        0.59        0.71      1.56 o 
   5   3  13        0.87        1.42      1.53 o 
   6   3  13       48.12       44.83      3.50 o 
   7   3  13        2.85        6.04      2.06 o 
   8   3  13       12.65        7.61      3.51 o 
   9   3  13        1.69       -1.66      1.67 o 
  10   3  13        2.81        5.56      2.16 o 
  11   3  13        7.15        6.36      2.92 o 
  12   3  13        1.74        3.48      2.94 o 
 -11   4  13       19.88        6.45      4.33 o 
 -10   4  13        0.08        5.69      3.79 o 
  -9   4  13       52.54       42.80      5.57 o 
  -8   4  13       53.64       47.93      6.01 o 
  -7   4  13       81.93       65.53      7.09 o 
  -6   4  13       32.42       29.15      3.54 o 
  -5   4  13      152.77      146.24      6.51 o 
  -4   4  13        6.05        4.97      3.75 o 
  -3   4  13      255.01      230.02      9.10 o 
  -2   4  13        1.55        1.46      2.09 o 
  -1   4  13        0.54       -2.36      1.71 o 
   0   4  13        9.02        6.88      4.05 o 
   1   4  13       97.41       88.80      4.65 o 
   2   4  13      142.58      134.49      9.00 o 
   3   4  13        0.28       -0.40      2.18 o 
   4   4  13        0.64        4.66      2.72 o 
   5   4  13        2.44        4.36      1.97 o 
   6   4  13       13.58        8.41      2.40 o 
   7   4  13       18.97       16.55      3.37 o 
   8   4  13       15.21       10.34      2.88 o 
   9   4  13        0.65       -0.11      2.44 o 
  10   4  13        0.07        3.91      2.86 o 
  -8   5  13        2.28        2.06      2.88 o 
  -7   5  13        6.23        9.31      3.10 o 
  -6   5  13      160.56      159.26      8.83 o 
  -5   5  13        3.28        1.06      2.85 o 
  -4   5  13      309.36      302.79     11.49 o 
  -3   5  13        0.92        1.91      2.90 o 
  -2   5  13       44.36       48.26      4.74 o 
  -1   5  13       90.99      107.81      5.91 o 
   0   5  13       20.88       24.66      4.32 o 
   1   5  13      262.60      273.91      9.56 o 
   2   5  13        4.75       -0.06      2.67 o 
   3   5  13        7.89        7.28      3.14 o 
   4   5  13      147.74      155.29     15.31 o 
   5   5  13       56.26       71.43      7.54 o 
   6   5  13       43.41       58.10      5.49 o 
   7   5  13       30.64       32.49      5.00 o 
 -15   0  14      120.30      147.05     12.00 o 
 -14   0  14      109.03      137.33     11.73 o 
 -13   0  14      112.98      122.38     10.74 o 
 -12   0  14      169.32      175.02     11.82 o 
 -11   0  14       20.03       26.63      6.13 o 
 -10   0  14      709.84      680.76     21.49 o 
  -9   0  14     1164.21     1223.54     19.01 o 
  -8   0  14      129.07      122.34     10.05 o 
  -7   0  14      389.82      391.60     15.13 o 
  -6   0  14       32.36       29.29      2.41 o 
  -5   0  14      221.43      204.96      5.38 o 
  -4   0  14     2693.73     2707.51     18.67 o 
  -3   0  14       81.10       67.06      2.75 o 
  -2   0  14      243.83      257.34      4.99 o 
  -1   0  14        8.74        7.03      1.28 o 
   0   0  14     1705.93     1597.44     15.11 o 
   1   0  14     1023.84      963.98     11.05 o 
   2   0  14        8.65       15.58      1.86 o 
   3   0  14     4629.22     4926.75     64.64 o 
   4   0  14     2387.26     2469.42     40.20 o 
   5   0  14       31.80       29.23      4.88 o 
   7   0  14      127.99      145.53      9.62 o 
   8   0  14       44.62       49.96      6.89 o 
   9   0  14      335.38      336.13     15.31 o 
  10   0  14     1415.46     1374.28     33.39 o 
  11   0  14       13.11       24.80      6.45 o 
  12   0  14       52.17       37.56      7.52 o 
  13   0  14       33.45       36.12      7.92 o 
  14   0  14       66.05       61.64      9.80 o 
 -15   1  14       42.54       42.77      5.95 o 
 -14   1  14        0.02       -4.11      2.74 o 
 -13   1  14       14.41       19.02      4.34 o 
 -12   1  14       79.06       86.08      5.28 o 
 -11   1  14       51.30       52.77      4.23 o 
 -10   1  14      115.07      121.19      5.50 o 
  -9   1  14      218.81      223.34     10.90 o 
  -8   1  14       16.62       21.18      2.97 o 
  -7   1  14       13.25       12.49      2.25 o 
  -6   1  14        6.83        8.64      1.71 o 
  -5   1  14      174.71      171.95      3.70 o 
  -4   1  14      154.25      174.40      3.37 o 
  -3   1  14      498.20      506.90      5.72 o 
  -2   1  14       70.25       62.18      2.12 o 
  -1   1  14      438.32      432.08      5.72 o 
   0   1  14       72.76       83.47      3.29 o 
   1   1  14       37.25       33.55      2.06 o 
   2   1  14        6.68        4.96      1.24 o 
   3   1  14        0.53        0.74      1.02 o 
   4   1  14       18.90       15.64      2.09 o 
   5   1  14       32.59       26.79      2.58 o 
   6   1  14        0.01        0.34      1.42 o 
   7   1  14        0.20       -1.64      3.13 o 
   8   1  14       52.91       50.38      6.20 o 
   9   1  14        0.51        0.60      2.53 o 
  10   1  14       12.94       16.61      3.87 o 
  11   1  14        1.41        0.95      2.94 o 
  12   1  14       33.62       34.98      5.32 o 
  13   1  14        0.03        2.87      3.24 o 
 -14   2  14       45.75       46.36      4.89 o 
 -13   2  14        1.85        6.08      2.90 o 
 -12   2  14       12.01       13.74      3.21 o 
 -11   2  14        0.22        2.07      2.20 o 
 -10   2  14       61.31       64.44      4.62 o 
  -9   2  14       26.76       34.77      5.01 o 
  -8   2  14        0.08        0.42      1.96 o 
  -7   2  14        0.28        1.79      1.89 o 
  -6   2  14      424.03      396.31      7.43 o 
  -5   2  14       86.81       77.84      3.49 o 
  -4   2  14      314.77      314.77      6.36 o 
  -3   2  14        0.01        2.28      2.19 o 
  -2   2  14        6.34        6.27      1.21 o 
  -1   2  14      248.59      233.91      4.12 o 
   0   2  14        8.06        9.76      1.93 o 
   1   2  14      109.55      127.12      3.69 o 
   2   2  14       22.17       32.22      2.68 o 
   3   2  14       26.35       22.03      2.42 o 
   4   2  14       90.10       87.64      3.97 o 
   5   2  14       68.79       73.75      3.77 o 
   6   2  14       21.57       25.06      4.14 o 
   7   2  14        2.48        3.99      1.85 o 
   8   2  14       66.68       67.44      4.86 o 
   9   2  14       20.71       14.75      3.52 o 
  10   2  14       22.41       26.11      4.39 o 
  11   2  14       27.91       24.54      3.86 o 
  12   2  14        4.97        8.16      3.13 o 
  13   2  14        0.59        4.08      4.84 o 
 -13   3  14        0.34        3.66      3.86 o 
 -12   3  14       34.32       32.49      4.32 o 
 -11   3  14       14.60       11.31      3.18 o 
 -10   3  14        4.79        3.13      3.07 o 
  -9   3  14        2.60       -2.22      2.00 o 
  -8   3  14        6.23        2.17      2.13 o 
  -7   3  14      643.01      603.97     10.26 o 
  -6   3  14       67.69       78.59      4.10 o 
  -5   3  14      268.51      245.59      6.33 o 
  -4   3  14        7.34       11.32      2.21 o 
  -3   3  14      287.65      277.02      7.18 o 
  -2   3  14       51.91       54.37      4.25 o 
  -1   3  14     1299.35     1316.36     13.72 o 
   0   3  14       99.34      105.61      4.80 o 
   1   3  14       56.45       57.45      5.13 o 
   2   3  14      478.78      471.84      8.98 o 
   3   3  14      114.16      104.03      4.46 o 
   4   3  14       90.67       92.91      4.41 o 
   5   3  14        5.45        2.64      1.77 o 
   6   3  14       78.11       79.48      4.19 o 
   7   3  14      481.03      434.04      9.33 o 
   8   3  14        0.38        4.58      2.06 o 
   9   3  14       31.34       34.61      3.69 o 
  10   3  14        6.02        9.61      2.38 o 
  11   3  14        9.58       11.74      3.32 o 
  12   3  14       20.71       20.77      4.13 o 
 -11   4  14       14.87        7.74      4.19 o 
 -10   4  14       12.50       11.54      4.12 o 
  -9   4  14      102.22      118.43      6.56 o 
  -8   4  14       65.89       67.37      4.50 o 
  -7   4  14       19.40        6.90      5.69 o 
  -6   4  14       58.86       57.88      4.78 o 
  -5   4  14       27.30       28.19      3.52 o 
  -4   4  14       66.10       65.20      4.56 o 
  -3   4  14       79.85       78.06      6.15 o 
  -2   4  14       12.70        9.88      2.56 o 
  -1   4  14        1.18        1.23      2.03 o 
   0   4  14       68.26       58.54      4.30 o 
   1   4  14       84.06       86.73     11.71 o 
   2   4  14      146.96      169.16      7.45 o 
   3   4  14       90.81      109.54      6.20 o 
   4   4  14        9.19        7.36      2.29 o 
   5   4  14       26.21       25.83      3.17 o 
   6   4  14       28.16       37.79      3.65 o 
   7   4  14      117.11      116.26      5.96 o 
   8   4  14        8.06        4.03      2.53 o 
   9   4  14        0.39        1.46      2.82 o 
  10   4  14       31.54       29.08      4.10 o 
  -8   5  14        0.95        1.78      2.72 o 
  -7   5  14        7.59        9.09      3.17 o 
  -6   5  14       15.02       13.04      4.17 o 
  -5   5  14      128.58      145.45      8.43 o 
  -4   5  14       27.11       16.75      4.22 o 
  -3   5  14       19.37       14.77      5.86 o 
  -2   5  14        0.00       -0.56      2.43 o 
  -1   5  14       15.09       18.51      3.37 o 
   0   5  14        3.60        3.40      2.26 o 
   1   5  14       19.05       17.63      3.89 o 
   2   5  14       27.98       26.36      9.04 o 
   3   5  14        9.11       14.68      3.59 o 
   4   5  14       34.07       35.71      7.86 o 
   5   5  14        0.01        3.35      2.83 o 
   6   5  14        0.73        3.90      2.94 o 
 -14   1  15        0.16       -0.39      3.15 o 
 -13   1  15       10.60       10.06      3.79 o 
 -12   1  15        4.08        4.97      3.43 o 
 -11   1  15      459.87      497.29     10.95 o 
 -10   1  15      660.91      639.37     12.09 o 
  -9   1  15        0.20       -1.03      1.95 o 
  -8   1  15      119.50      112.92      5.12 o 
  -7   1  15        1.75       -1.26      1.70 o 
  -6   1  15      201.57      197.45      4.95 o 
  -5   1  15        9.30        9.38      1.18 o 
  -4   1  15       78.38       93.07      2.62 o 
  -3   1  15      107.84      111.32      2.83 o 
  -2   1  15       58.82       60.97      2.44 o 
  -1   1  15      197.65      195.43      3.98 o 
   0   1  15       31.21       35.61      3.22 o 
   1   1  15        0.74        0.92      1.01 o 
   2   1  15       79.23       76.80      2.95 o 
   3   1  15      506.45      517.38      7.47 o 
   4   1  15       34.40       39.75      2.99 o 
   5   1  15        0.75       -1.54      1.35 o 
   6   1  15        2.23        2.45      1.66 o 
   7   1  15       11.83       10.15      2.89 o 
   8   1  15       12.90       18.23      3.49 o 
   9   1  15      324.13      353.98     11.52 o 
  10   1  15       17.13       12.74      4.36 o 
  11   1  15       63.10       57.05      6.07 o 
  12   1  15       35.59       32.37      5.11 o 
  13   1  15        0.01       -0.30      3.43 o 
 -14   2  15        9.26       12.48      3.84 o 
 -13   2  15       41.11       37.72      4.42 o 
 -12   2  15       16.94       18.43      3.52 o 
 -11   2  15       24.08       30.12      3.86 o 
 -10   2  15       65.61       63.93      4.75 o 
  -9   2  15      161.23      162.57      6.44 o 
  -8   2  15      100.59       86.85      4.19 o 
  -7   2  15        3.84        2.70      1.68 o 
  -6   2  15      564.65      559.76      9.04 o 
  -5   2  15      252.81      223.92      5.63 o 
  -4   2  15      230.85      207.48      4.65 o 
  -3   2  15      188.69      190.86      4.48 o 
  -2   2  15      340.80      360.86      5.25 o 
  -1   2  15      220.14      218.59      4.10 o 
   0   2  15     1303.73     1312.53     14.48 o 
   1   2  15       63.63       63.93      2.92 o 
   2   2  15      190.53      177.48      5.30 o 
   3   2  15       96.53       87.13      5.04 o 
   4   2  15      165.53      163.01      5.35 o 
   5   2  15      233.55      236.75      6.40 o 
   6   2  15       63.81       61.42      3.80 o 
   7   2  15      136.59      122.41      5.01 o 
   8   2  15      139.45      133.08      8.15 o 
   9   2  15      146.36      152.88      7.92 o 
  10   2  15       64.29       71.74      6.35 o 
  11   2  15        8.14        4.27      2.75 o 
  12   2  15        1.91        4.40      2.88 o 
 -12   3  15        0.02       -0.37      2.48 o 
 -11   3  15       19.51       25.80      3.93 o 
 -10   3  15       10.01        9.56      2.95 o 
  -9   3  15        0.30       -0.11      1.84 o 
  -8   3  15        5.71        2.97      2.04 o 
  -7   3  15       32.82       29.23      3.09 o 
  -6   3  15       19.91       20.14      2.63 o 
  -5   3  15        0.65       -0.20      1.67 o 
  -4   3  15        5.66        4.97      1.89 o 
  -3   3  15        0.66        0.96      1.57 o 
  -2   3  15       51.18       46.18      3.76 o 
  -1   3  15      124.68      115.40      9.10 o 
   0   3  15      198.45      187.09      7.53 o 
   1   3  15      100.86      101.00      4.53 o 
   2   3  15       17.77       10.75      2.24 o 
   3   3  15        0.75       -1.21      1.59 o 
   4   3  15      266.91      262.54      7.01 o 
   5   3  15        0.17        0.21      1.72 o 
   6   3  15       91.50      106.29      4.87 o 
   7   3  15        0.31        1.69      1.95 o 
   8   3  15       75.84       59.60      4.96 o 
   9   3  15        5.71        6.69      3.02 o 
  10   3  15        1.62        0.77      2.20 o 
  11   3  15        1.60        2.89      2.81 o 
 -10   4  15       26.46       16.56      5.98 o 
  -9   4  15        8.71        6.65      2.61 o 
  -8   4  15       11.68       11.52      2.76 o 
  -7   4  15       90.52       92.98      5.74 o 
  -6   4  15       51.11       48.69      7.30 o 
  -5   4  15        4.68        4.98      2.43 o 
  -4   4  15        5.95        7.89      3.29 o 
  -3   4  15       62.23       66.60      4.79 o 
  -2   4  15       53.84       61.52      4.54 o 
  -1   4  15       21.43       20.44      3.23 o 
   0   4  15        9.33       10.86      2.61 o 
   1   4  15       65.50       67.29      5.58 o 
   2   4  15       13.19       11.64      3.33 o 
   3   4  15      156.72      143.84      7.04 o 
   4   4  15       39.50       38.35      8.24 o 
   5   4  15       13.08       11.96      2.66 o 
   6   4  15       11.90       11.27      3.41 o 
   7   4  15       32.75       40.29      3.98 o 
   8   4  15       13.96       14.11      2.89 o 
   9   4  15        7.44        6.32      3.14 o 
  -7   5  15       19.97       24.98      5.09 o 
  -6   5  15        0.44       -0.55      4.72 o 
  -5   5  15       10.99        8.44      3.88 o 
  -4   5  15       30.28       32.09      5.22 o 
  -3   5  15       50.06       75.13      5.80 o 
  -2   5  15        0.25       -2.76      2.26 o 
  -1   5  15        0.04       -3.14      2.10 o 
   0   5  15        4.58        9.60      2.90 o 
   1   5  15        6.18       15.07      3.76 o 
   2   5  15       50.02       62.14      6.00 o 
   3   5  15       37.94       43.68      5.18 o 
   4   5  15        2.45        2.94      5.80 o 
   5   5  15        0.10        0.94      2.47 o 
   6   5  15       24.90       28.49      4.56 o 
 -14   0  16        3.84       -0.72      4.61 o 
 -13   0  16       11.76       15.49      5.95 o 
 -12   0  16       14.39       17.28      5.82 o 
 -11   0  16     1210.46     1239.63     31.74 o 
 -10   0  16      863.95      924.10     26.50 o 
  -9   0  16       11.11       16.20      5.24 o 
  -8   0  16      395.51      399.76      8.05 o 
  -7   0  16      319.51      330.16      7.15 o 
  -6   0  16        5.44        2.48      1.54 o 
  -5   0  16      108.00      108.82      8.04 o 
  -4   0  16     2282.94     2311.85     27.10 o 
  -3   0  16       78.58       91.04      5.21 o 
  -2   0  16      412.90      414.10      8.05 o 
  -1   0  16       91.29       76.28      3.12 o 
   0   0  16       16.84       23.27      2.46 o 
   1   0  16       35.22       33.95      2.49 o 
   2   0  16      461.73      421.82     10.35 o 
   3   0  16     1342.00     1345.32     27.66 o 
   4   0  16      291.21      290.07     12.53 o 
   5   0  16       92.53       94.59      8.01 o 
   6   0  16      455.16      441.95     16.34 o 
   7   0  16      743.84      732.19     22.43 o 
   8   0  16      785.18      804.31     24.17 o 
   9   0  16       27.73       31.92      6.98 o 
  10   0  16       95.58      105.37     10.65 o 
  11   0  16      349.51      338.77     17.41 o 
  12   0  16       68.13       86.53     10.83 o 
  13   0  16       17.43       37.02      7.92 o 
 -14   1  16        6.41        5.16      3.95 o 
 -13   1  16       30.55       45.56     14.66 o 
 -12   1  16      164.94      164.95     16.50 o 
 -11   1  16       41.16       37.66      5.18 o 
 -10   1  16      111.89      106.89      5.54 o 
  -9   1  16      151.30      161.93      6.30 o 
  -8   1  16      376.25      399.15      9.21 o 
  -7   1  16      225.28      248.62      9.99 o 
  -6   1  16      112.12      110.12      4.06 o 
  -5   1  16       42.23       42.18      2.33 o 
  -4   1  16       31.59       34.00      1.88 o 
  -3   1  16      401.17      395.23      5.29 o 
  -2   1  16      724.54      708.61     11.42 o 
  -1   1  16       48.12       46.98      2.46 o 
   0   1  16       13.67       17.05      1.65 o 
   1   1  16       35.91       42.14      2.91 o 
   2   1  16       64.94       68.54      2.99 o 
   3   1  16      360.38      354.75      6.33 o 
   4   1  16      411.00      438.07     13.23 o 
   5   1  16       42.28       46.07      4.35 o 
   6   1  16        0.98        0.51      2.24 o 
   7   1  16      162.47      175.17      7.77 o 
   8   1  16      137.07      154.66      7.63 o 
   9   1  16       24.44       21.74      4.29 o 
  10   1  16      138.50      150.41     11.24 o 
  11   1  16       66.00       58.65      6.26 o 
  12   1  16       28.51       28.50      5.51 o 
  13   1  16       40.64       36.08      5.92 o 
 -13   2  16       53.36       57.27      5.16 o 
 -12   2  16       23.98       25.92      3.82 o 
 -11   2  16       42.79       43.14      4.36 o 
 -10   2  16       48.27       51.16      4.51 o 
  -9   2  16        0.20        0.00      2.03 o 
  -8   2  16       25.91       26.36      3.49 o 
  -7   2  16       38.68       37.00      4.71 o 
  -6   2  16      107.21      107.36      4.32 o 
  -5   2  16      102.86       95.85      3.53 o 
  -4   2  16        0.38        1.20      1.30 o 
  -3   2  16      106.27      105.55      3.46 o 
  -2   2  16       89.91      103.01      3.48 o 
  -1   2  16      158.09      161.40      4.32 o 
   0   2  16      261.68      262.56      5.45 o 
   1   2  16       50.43       53.28      2.87 o 
   2   2  16      117.93      114.66      4.48 o 
   3   2  16      103.16       97.90      4.28 o 
   4   2  16      167.62      171.72      5.53 o 
   5   2  16       27.09       24.85      2.84 o 
   6   2  16       67.05       63.78      3.97 o 
   7   2  16        0.79       -0.37      1.75 o 
   8   2  16       42.28       39.61      3.72 o 
   9   2  16       14.32       14.52      4.07 o 
  10   2  16       75.72       80.02      6.71 o 
  11   2  16        4.02        3.49      2.73 o 
  12   2  16       14.14       14.24      3.76 o 
 -12   3  16       12.28       15.94      8.23 o 
 -11   3  16       20.10       26.53      4.07 o 
 -10   3  16        4.40        2.58      2.45 o 
  -9   3  16        5.41        2.96      2.18 o 
  -8   3  16       16.44       17.09      2.75 o 
  -7   3  16       49.28       49.75      3.70 o 
  -6   3  16        0.72       -0.10      1.77 o 
  -5   3  16        6.12        6.16      2.05 o 
  -4   3  16       36.62       34.06      3.03 o 
  -3   3  16       56.46       54.18      3.33 o 
  -2   3  16      140.94      140.12      4.68 o 
  -1   3  16     1310.62     1183.27     21.31 o 
   0   3  16     3229.33     3026.49    152.82 o 
   1   3  16      511.97      492.32     12.18 o 
   2   3  16      163.94      169.41      5.77 o 
   3   3  16        2.14        1.72      2.29 o 
   4   3  16        1.08        0.72      1.74 o 
   5   3  16       25.00       28.37      3.14 o 
   6   3  16      335.74      323.42      8.23 o 
   7   3  16       98.36       76.68      4.58 o 
   8   3  16       15.32       11.33      2.69 o 
   9   3  16        6.82        7.99      2.60 o 
  10   3  16       47.32       45.74      4.34 o 
  11   3  16        3.23        4.72      3.14 o 
 -10   4  16       47.31       53.62      6.21 o 
  -9   4  16        8.65        3.87      2.58 o 
  -8   4  16       61.14       73.21      8.06 o 
  -7   4  16       73.24       64.51      5.16 o 
  -6   4  16      104.10      110.89      7.65 o 
  -5   4  16       41.06       44.75      4.24 o 
  -4   4  16        5.26        4.38      3.29 o 
  -3   4  16       83.19       75.95      5.09 o 
  -2   4  16      125.65      142.45      6.26 o 
  -1   4  16        1.09        0.25      2.33 o 
   0   4  16       81.71       72.26      4.70 o 
   1   4  16       17.90       16.10      7.48 o 
   2   4  16        7.37        8.19      3.16 o 
   3   4  16      138.64      138.01     15.53 o 
   4   4  16      121.61      126.23      6.87 o 
   5   4  16        6.44        4.30      2.34 o 
   6   4  16       24.77       27.62      3.47 o 
   7   4  16       43.63       42.04      4.11 o 
   8   4  16       26.73       30.26      4.01 o 
  -6   5  16        0.54       -2.82      7.36 o 
  -5   5  16       11.92       11.65      4.19 o 
  -4   5  16        7.35       10.64      3.36 o 
  -3   5  16       13.62       16.16      3.60 o 
  -2   5  16        1.45        1.43      2.56 o 
  -1   5  16       10.66       14.56      3.37 o 
   0   5  16        0.03        2.83      2.40 o 
   1   5  16        0.00       -1.45      2.55 o 
   2   5  16        5.04        2.48      2.85 o 
   3   5  16       23.34       27.04      4.35 o 
   4   5  16       16.88       13.00      3.48 o 
   5   5  16       11.37       16.11      4.11 o 
 -13   1  17      201.89      217.14     10.16 o 
 -12   1  17       11.31        7.22      3.53 o 
 -11   1  17      111.21      106.91      7.33 o 
 -10   1  17       17.69       19.34      5.36 o 
  -9   1  17      113.72      109.44      6.89 o 
  -8   1  17      181.19      185.95      6.64 o 
  -7   1  17       22.85       16.73      2.21 o 
  -6   1  17      116.75      125.99      4.40 o 
  -5   1  17      138.47      146.58      8.07 o 
  -4   1  17        5.24        5.76      1.21 o 
  -3   1  17      168.64      169.65      3.95 o 
  -2   1  17       34.29       38.53      2.23 o 
  -1   1  17        7.37        6.42      1.35 o 
   0   1  17      225.29      222.70      4.60 o 
   1   1  17      174.96      162.67      4.37 o 
   2   1  17      547.03      546.38      8.03 o 
   3   1  17       68.94       71.91      3.66 o 
   4   1  17        6.71        6.94      1.97 o 
   5   1  17      330.30      338.79      7.71 o 
   6   1  17       42.32       47.00      7.97 o 
   7   1  17        1.14        2.25      2.48 o 
   8   1  17       26.57       24.53      5.04 o 
   9   1  17        0.07        3.01      2.89 o 
  10   1  17      416.07      421.86     13.42 o 
  11   1  17       58.05       48.98      6.03 o 
  12   1  17        1.11        2.16      3.38 o 
 -13   2  17       10.16       11.42      3.41 o 
 -12   2  17        0.01       -2.34      2.40 o 
 -11   2  17       19.02       15.78      3.38 o 
 -10   2  17        6.27        5.02      2.46 o 
  -9   2  17      128.64      114.10      8.01 o 
  -8   2  17       36.29       35.46      3.86 o 
  -7   2  17      148.42      151.10      6.23 o 
  -6   2  17       21.61       24.90      3.14 o 
  -5   2  17      151.59      132.37      4.08 o 
  -4   2  17      164.84      151.00      4.23 o 
  -3   2  17       72.51       73.89      3.20 o 
  -2   2  17      169.02      155.18      4.98 o 
  -1   2  17        4.08        1.09      1.36 o 
   0   2  17     1420.76     1390.41     27.51 o 
   1   2  17      132.56      135.25      4.97 o 
   2   2  17      148.06      149.26      5.51 o 
   3   2  17        0.79       -0.28      1.66 o 
   4   2  17        5.46        1.83      2.27 o 
   5   2  17        4.23        4.54      1.90 o 
   6   2  17      339.19      334.42     12.55 o 
   7   2  17       16.14        9.86      2.35 o 
   8   2  17       60.37       58.46      4.34 o 
   9   2  17       11.49       11.57      3.46 o 
  10   2  17        2.38        2.49      2.97 o 
  11   2  17       21.11       20.01      4.18 o 
 -11   3  17       25.13       17.82      3.78 o 
 -10   3  17       35.07       39.41      4.61 o 
  -9   3  17      123.91      113.05      6.97 o 
  -8   3  17        0.47        2.37      2.02 o 
  -7   3  17       27.10       31.30      3.30 o 
  -6   3  17        0.92       -1.01      1.77 o 
  -5   3  17      150.77      150.85      5.17 o 
  -4   3  17       56.78       65.19      3.45 o 
  -3   3  17      436.85      418.35      7.97 o 
  -2   3  17       82.98       74.82      8.10 o 
  -1   3  17      110.96       98.41      6.00 o 
   0   3  17        3.13        3.16      2.63 o 
   1   3  17      448.55      481.25     12.11 o 
   2   3  17        3.80        3.76      2.04 o 
   3   3  17        0.13        3.50      1.89 o 
   4   3  17       13.86       10.13      2.58 o 
   5   3  17        6.09        8.24      2.40 o 
   6   3  17       30.14       38.62      3.74 o 
   7   3  17       58.60       71.82      7.20 o 
   8   3  17        0.31        1.02      2.10 o 
   9   3  17        5.06        2.01      2.23 o 
  10   3  17        2.47        3.26      2.50 o 
  -9   4  17        0.04       -0.44      2.21 o 
  -8   4  17       17.20       26.54      3.54 o 
  -7   4  17       70.00       73.91      5.42 o 
  -6   4  17      165.92      174.66      7.24 o 
  -5   4  17        3.53        4.03      4.88 o 
  -4   4  17       16.06       14.60      3.06 o 
  -3   4  17        4.69        4.88      3.11 o 
  -2   4  17      128.62      131.29      8.07 o 
  -1   4  17      100.63       95.67      5.37 o 
   0   4  17        1.26       -3.37      2.25 o 
   1   4  17        2.78        4.50      2.91 o 
   2   4  17        5.38        5.59      2.89 o 
   3   4  17       51.50       49.82      5.25 o 
   4   4  17       60.52       82.90     17.35 o 
   5   4  17       31.29       31.20      4.49 o 
   6   4  17        4.42        8.13      2.63 o 
   7   4  17       35.00       22.75      3.50 o 
   8   4  17       29.97       31.83      3.93 o 
  -5   5  17        0.42       -0.04      2.91 o 
  -4   5  17        2.09        1.15      2.81 o 
  -3   5  17        0.95        3.87      2.74 o 
  -2   5  17       13.55       16.92      3.60 o 
  -1   5  17       15.62       17.04      3.41 o 
   0   5  17       17.81       21.99      4.37 o 
   1   5  17        2.45        3.26      3.07 o 
   2   5  17       11.55        9.97      3.63 o 
   3   5  17       42.88       54.60      6.31 o 
 -13   0  18        1.75       -2.28      4.30 o 
 -12   0  18       38.41       41.72      8.06 o 
 -11   0  18      577.78      572.79     22.25 o 
 -10   0  18       43.52       43.69      7.74 o 
  -9   0  18       95.46       95.39      9.80 o 
  -8   0  18        0.04       -3.56      2.37 o 
  -7   0  18        5.07        5.59      1.89 o 
  -6   0  18       35.29       28.48      5.33 o 
  -5   0  18        1.63        1.75      1.93 o 
  -4   0  18      272.63      260.61      8.91 o 
  -3   0  18      401.93      386.04     12.89 o 
  -2   0  18       24.35       20.35      8.82 o 
  -1   0  18        9.12        8.97      1.72 o 
   0   0  18        0.71       -0.12      1.20 o 
   1   0  18       92.13       83.62      5.16 o 
   2   0  18        0.41       -0.40      2.28 o 
   3   0  18      634.50      614.82     18.71 o 
   4   0  18        7.91       13.03      4.21 o 
   5   0  18       10.11        8.01      3.85 o 
   6   0  18       67.39       64.10      7.74 o 
   7   0  18        0.62        2.51      3.54 o 
   8   0  18       11.55       14.55      5.01 o 
   9   0  18        1.11        3.18      4.07 o 
  10   0  18      219.01      220.10     14.28 o 
  11   0  18        1.83        8.19      5.42 o 
  12   0  18      107.17      104.16     12.04 o 
 -13   1  18        0.05        1.84      3.70 o 
 -12   1  18       12.17       14.58      4.41 o 
 -11   1  18       54.72       66.79      6.55 o 
 -10   1  18      135.35      145.29      6.40 o 
  -9   1  18       95.59       86.95      5.23 o 
  -8   1  18       19.69       26.94      2.71 o 
  -7   1  18      166.22      187.98      5.49 o 
  -6   1  18      227.37      245.14      6.11 o 
  -5   1  18      141.12      132.87      4.77 o 
  -4   1  18       67.54       67.78      4.87 o 
  -3   1  18       30.73       32.50      2.21 o 
  -2   1  18      580.41      603.01      7.75 o 
  -1   1  18      140.29      147.78      3.92 o 
   0   1  18       77.69       83.08      3.13 o 
   1   1  18      107.17      109.60      3.79 o 
   2   1  18      184.32      172.49      4.75 o 
   3   1  18        2.26        2.11      1.98 o 
   4   1  18      339.32      350.01      7.86 o 
   5   1  18        7.23        5.53      2.40 o 
   6   1  18        0.45        2.83      2.80 o 
   7   1  18        7.28       10.08      6.71 o 
   8   1  18      199.96      207.98      9.12 o 
   9   1  18       74.13       77.33      6.66 o 
  10   1  18      542.67      586.03     19.74 o 
  11   1  18       77.18       52.70     14.21 o 
 -12   2  18       16.57       10.20      3.33 o 
 -11   2  18        1.61       -0.63      2.42 o 
 -10   2  18        0.86       -0.72      2.38 o 
  -9   2  18       12.48       14.63      3.19 o 
  -8   2  18       63.73       63.55      4.79 o 
  -7   2  18      173.27      156.17      6.43 o 
  -6   2  18        4.81        6.24      1.96 o 
  -5   2  18       18.11       17.35      2.33 o 
  -4   2  18       27.07       29.18      2.45 o 
  -3   2  18       25.99       29.69      2.39 o 
  -2   2  18        7.66        7.32      1.83 o 
  -1   2  18        5.06        5.40      1.94 o 
   0   2  18      658.80      700.39     14.12 o 
   1   2  18      174.27      178.04      5.70 o 
   2   2  18      197.78      208.08      6.20 o 
   3   2  18       57.74       62.43      3.99 o 
   4   2  18        0.04        1.02      1.78 o 
   5   2  18        7.12        4.66      1.99 o 
   6   2  18       31.64       34.62      4.53 o 
   7   2  18        2.71        8.62      2.46 o 
   8   2  18       71.01       73.48      4.84 o 
   9   2  18        0.01       -2.29      2.58 o 
  10   2  18       58.84       59.03      6.49 o 
  11   2  18        0.07       -1.16      2.91 o 
 -11   3  18       21.47       12.51      5.22 o 
 -10   3  18       15.53       14.87      3.48 o 
  -9   3  18        2.48        0.42      2.41 o 
  -8   3  18      145.53      125.28      7.70 o 
  -7   3  18      444.42      393.79      8.73 o 
  -6   3  18       54.12       37.71      3.05 o 
  -5   3  18      157.10      158.93      4.88 o 
  -4   3  18        1.60        2.45      1.66 o 
  -3   3  18       17.84       20.20      2.54 o 
  -2   3  18        4.91        5.46      3.06 o 
  -1   3  18      578.61      558.37     23.90 o 
   0   3  18      286.64      266.11      9.21 o 
   1   3  18       15.11       17.27      3.53 o 
   2   3  18       19.49       18.46      3.56 o 
   3   3  18       28.17       31.16      4.45 o 
   4   3  18       12.86       18.90      2.86 o 
   5   3  18        1.09       -0.23      1.85 o 
   6   3  18        0.15        2.22      2.06 o 
   7   3  18        0.13        0.58      2.41 o 
   8   3  18        0.58        1.71      2.24 o 
   9   3  18       12.98       19.45      3.30 o 
  -8   4  18        1.30        3.30      2.49 o 
  -7   4  18        0.18       -3.44      2.29 o 
  -6   4  18       42.07       44.37      4.65 o 
  -5   4  18       17.93       26.44      3.89 o 
  -4   4  18       82.16       87.28      5.56 o 
  -3   4  18       26.23       17.85      3.23 o 
  -2   4  18       45.49       45.88      4.69 o 
  -1   4  18       41.53       36.99      3.98 o 
   0   4  18       86.54       73.21      6.14 o 
   1   4  18       49.23       59.86      5.70 o 
   2   4  18       63.13       71.32      6.03 o 
   3   4  18        7.17        5.34      3.02 o 
   4   4  18       98.51      105.79      6.66 o 
   5   4  18       12.62       17.60      6.07 o 
   6   4  18       22.97       19.06      4.52 o 
   7   4  18       13.60       16.61      4.54 o 
  -3   5  18       10.24        6.41      5.48 o 
  -2   5  18        2.81        0.94      3.38 o 
  -1   5  18       26.51       39.05      4.96 o 
   0   5  18        7.02        6.25      3.52 o 
   1   5  18       13.19       13.02      3.84 o 
 -12   1  19       32.27       48.32      6.07 o 
 -11   1  19        4.29        4.88      7.86 o 
 -10   1  19        1.97        3.67      3.58 o 
  -9   1  19       56.83       72.08      3.91 o 
  -8   1  19        2.01        7.56      2.05 o 
  -7   1  19       73.00       78.71      3.88 o 
  -6   1  19      165.36      160.04      5.18 o 
  -5   1  19        9.65        7.61      1.92 o 
  -4   1  19       28.40       28.76      3.26 o 
  -3   1  19       20.05       21.86      2.38 o 
  -2   1  19       92.82      103.41      3.44 o 
  -1   1  19       21.20       20.39      2.37 o 
   0   1  19       35.25       35.00      2.43 o 
   1   1  19      148.46      150.02      4.65 o 
   2   1  19        2.68        1.79      1.61 o 
   3   1  19      582.79      601.39     10.33 o 
   4   1  19       51.20       45.81      3.58 o 
   5   1  19        6.54        6.03      2.12 o 
   6   1  19       35.04       33.17      4.62 o 
   7   1  19       64.56       63.45      5.82 o 
   8   1  19       34.85       48.47      5.57 o 
   9   1  19      158.83      155.22     11.62 o 
  10   1  19      178.55      160.47      9.07 o 
  11   1  19        0.21       -0.65      3.19 o 
 -11   2  19        3.55        4.67      2.78 o 
 -10   2  19       27.10       22.64      4.33 o 
  -9   2  19       36.24       30.68      3.99 o 
  -8   2  19       38.71       30.83      4.94 o 
  -7   2  19       98.22       85.54      4.27 o 
  -6   2  19        0.19        1.51      1.72 o 
  -5   2  19       65.53       55.38      3.66 o 
  -4   2  19       48.50       49.86      2.93 o 
  -3   2  19        3.62        4.53      1.79 o 
  -2   2  19       62.33       56.86      3.44 o 
  -1   2  19      669.81      692.25     18.72 o 
   0   2  19      286.85      283.94      7.12 o 
   1   2  19      215.34      238.10      6.65 o 
   2   2  19       68.07       68.50      4.76 o 
   3   2  19       14.17       16.96      5.08 o 
   4   2  19        0.65        2.75      1.80 o 
   5   2  19       12.43       18.15      3.71 o 
   6   2  19        4.10        0.98      1.94 o 
   7   2  19       10.50        8.85      2.80 o 
   8   2  19        2.12        1.21      5.08 o 
   9   2  19       12.29       14.21      3.99 o 
  10   2  19       48.34       52.07      6.15 o 
 -10   3  19        0.40       -0.64      2.80 o 
  -9   3  19       75.00       83.22     13.65 o 
  -8   3  19       18.11       24.34      3.86 o 
  -7   3  19        2.05        3.96      3.22 o 
  -6   3  19       16.20       19.32      2.50 o 
  -5   3  19       52.14       49.63      4.31 o 
  -4   3  19       67.49       68.72      3.63 o 
  -3   3  19       80.70       92.07      4.27 o 
  -2   3  19       25.83       22.93      3.94 o 
  -1   3  19        0.01        3.00      2.48 o 
   0   3  19       49.07       46.81      4.87 o 
   1   3  19      169.87      150.13      7.33 o 
   2   3  19      189.51      212.08     24.96 o 
   3   3  19       51.45       49.10      5.03 o 
   4   3  19       15.98       18.42      3.38 o 
   5   3  19       29.75       23.89      3.91 o 
   6   3  19       36.16       35.04      3.86 o 
   7   3  19      117.68      126.14      5.87 o 
   8   3  19       10.31       14.04      3.63 o 
  -7   4  19       12.69       15.11      3.47 o 
  -6   4  19       12.73       20.18      4.56 o 
  -5   4  19       44.41       53.95      4.80 o 
  -4   4  19       42.73       40.88      5.74 o 
  -3   4  19        1.12        0.86      2.26 o 
  -2   4  19        5.20        3.34      2.53 o 
  -1   4  19      230.53      223.68     10.94 o 
   0   4  19        0.06       -1.61      2.56 o 
   1   4  19      138.96      138.36      7.64 o 
   2   4  19        0.54        1.25      2.75 o 
   3   4  19        0.08        0.62      3.36 o 
   4   4  19       99.60      103.06      6.73 o 
   5   4  19        8.73       10.44      3.72 o 
   6   4  19       15.99       22.19      4.24 o 
 -12   0  20       43.08       38.59      8.19 o 
 -11   0  20      570.65      619.57     23.81 o 
 -10   0  20      388.69      380.31     18.40 o 
  -9   0  20      147.63      166.97     12.27 o 
  -8   0  20        0.01       -0.49      3.76 o 
  -7   0  20        7.62        4.66      4.57 o 
  -6   0  20        6.55       10.00      2.81 o 
  -5   0  20      265.48      268.61      9.05 o 
  -4   0  20       93.65       70.60      5.15 o 
  -3   0  20      308.07      318.37      9.78 o 
  -2   0  20       55.75       46.07      4.42 o 
  -1   0  20      109.81      113.50      7.23 o 
   0   0  20        1.44       -3.58      2.98 o 
   1   0  20        9.20       15.53      3.20 o 
   2   0  20        1.57        1.75      3.09 o 
   3   0  20        3.15        5.19      3.58 o 
   4   0  20        7.59        1.75      3.09 o 
   5   0  20       45.15       37.15      6.54 o 
   6   0  20        2.19        4.97      3.67 o 
   7   0  20        6.07        5.24      4.25 o 
   8   0  20        0.03        2.82      3.58 o 
   9   0  20       54.98       67.15      9.49 o 
  10   0  20       59.24       59.85      9.27 o 
 -12   1  20        0.97       -0.19      3.22 o 
 -11   1  20        0.60       -0.47      3.78 o 
 -10   1  20      121.42      138.33      8.34 o 
  -9   1  20       69.93       75.39      4.17 o 
  -8   1  20       37.85       36.63      6.24 o 
  -7   1  20        0.22       -0.80      2.10 o 
  -6   1  20      166.92      182.31      5.58 o 
  -5   1  20       48.77       51.42      4.09 o 
  -4   1  20      479.71      470.86     10.30 o 
  -3   1  20       19.47       20.29      3.07 o 
  -2   1  20        8.97        5.41      1.57 o 
  -1   1  20       90.69       95.62      3.50 o 
   0   1  20      318.70      330.09      6.15 o 
   1   1  20      351.94      354.50     10.56 o 
   2   1  20        4.65        3.04      1.58 o 
   3   1  20      250.85      250.78      6.82 o 
   4   1  20      205.08      210.62      6.46 o 
   5   1  20       93.15      103.79      6.44 o 
   6   1  20      117.09      127.07      7.26 o 
   7   1  20       12.87       12.31      4.10 o 
   8   1  20        0.37        6.86      4.77 o 
   9   1  20        0.14        3.07      3.26 o 
  10   1  20       87.47       91.33      7.78 o 
 -11   2  20        1.66        0.22      2.72 o 
 -10   2  20       16.12       19.71      3.76 o 
  -9   2  20       14.85       15.80      2.63 o 
  -8   2  20        0.01        0.89      1.82 o 
  -7   2  20       76.74       73.91      4.14 o 
  -6   2  20        2.18        0.86      1.72 o 
  -5   2  20       23.63       22.88      2.80 o 
  -4   2  20        0.29        1.22      1.46 o 
  -3   2  20        3.80        3.58      1.83 o 
  -2   2  20       60.52       60.53      3.66 o 
  -1   2  20      131.46      140.62      9.67 o 
   0   2  20        5.75        4.94      2.56 o 
   1   2  20        2.81        3.00      2.17 o 
   2   2  20       19.22       16.86      2.99 o 
   3   2  20      121.03      132.48      5.39 o 
   4   2  20        1.26        0.48      1.90 o 
   5   2  20        6.25        6.38      2.26 o 
   6   2  20       14.98       19.79      3.08 o 
   7   2  20       98.80       91.88      5.23 o 
   8   2  20       11.10        4.52      3.27 o 
   9   2  20       62.51       47.90      5.90 o 
  -9   3  20       40.95       36.33      4.59 o 
  -8   3  20       53.70       51.82      4.16 o 
  -7   3  20        2.23        3.81      2.17 o 
  -6   3  20        2.84        2.62      2.10 o 
  -5   3  20        8.32        7.54      2.39 o 
  -4   3  20        3.68        3.34      1.95 o 
  -3   3  20      103.01      103.62      5.24 o 
  -2   3  20       26.51       21.97      3.91 o 
  -1   3  20       28.23       16.99      4.32 o 
   0   3  20       29.13       22.95      3.86 o 
   1   3  20        4.24        5.66      2.79 o 
   2   3  20       17.52       23.91      8.26 o 
   3   3  20       52.87       57.28      8.62 o 
   4   3  20       10.08        8.21      2.84 o 
   5   3  20        8.95        8.24      2.57 o 
   6   3  20        3.60        7.66      2.59 o 
   7   3  20       15.65       21.14      3.54 o 
   8   3  20        3.31        6.97      2.77 o 
  -6   4  20       11.49        9.10      3.08 o 
  -5   4  20        3.32        6.84      2.92 o 
  -4   4  20        1.87        3.44      2.60 o 
  -3   4  20       27.04       27.32      4.00 o 
  -2   4  20        0.81        4.41      4.74 o 
  -1   4  20        4.06        3.89      2.82 o 
   0   4  20       27.35       28.95      4.52 o 
   1   4  20        3.51        1.82      2.92 o 
   2   4  20       26.02       27.24      4.54 o 
   3   4  20       27.07       27.55      4.45 o 
   4   4  20        4.24        5.19      4.57 o 
 -11   1  21      181.96      200.36     23.93 o 
 -10   1  21        3.58        1.13      3.36 o 
  -9   1  21       20.51       27.90      5.08 o 
  -8   1  21        0.05        0.94      1.76 o 
  -7   1  21        6.93        4.35      1.94 o 
  -6   1  21       60.95       56.96      4.42 o 
  -5   1  21      259.81      252.16      7.84 o 
  -4   1  21       38.29       35.24      3.73 o 
  -3   1  21      180.29      174.69      6.54 o 
  -2   1  21        5.63        6.17      1.85 o 
  -1   1  21      153.65      165.14      4.55 o 
   0   1  21      293.04      296.92      6.03 o 
   1   1  21      116.07      120.54      4.39 o 
   2   1  21        3.03        1.29      1.79 o 
   3   1  21       92.01       90.46      4.53 o 
   4   1  21       76.31       83.39      5.52 o 
   5   1  21       29.63       27.13      4.30 o 
   6   1  21       18.72       24.70      4.27 o 
   7   1  21       21.73       16.04      3.78 o 
   8   1  21       31.07       40.38      5.55 o 
   9   1  21        5.35        4.67      3.45 o 
 -10   2  21        0.63        1.55      1.90 o 
  -9   2  21        2.65        3.07      2.49 o 
  -8   2  21       57.60       54.39      3.96 o 
  -7   2  21        3.37       -0.44      1.76 o 
  -6   2  21       28.32       33.25      3.28 o 
  -5   2  21        6.03        1.35      2.59 o 
  -4   2  21        7.63        7.82      2.35 o 
  -3   2  21        9.98        9.50      2.22 o 
  -2   2  21        3.96        5.31      1.89 o 
  -1   2  21       16.28       22.13      5.09 o 
   0   2  21      251.57      230.34     26.12 o 
   1   2  21      151.29      155.72      5.84 o 
   2   2  21        0.09        0.11      1.88 o 
   3   2  21        6.72        6.10      2.18 o 
   4   2  21        8.84       14.41      2.97 o 
   5   2  21       23.90       22.07      4.74 o 
   6   2  21       30.35       28.55      3.69 o 
   7   2  21       16.99       13.83      3.14 o 
   8   2  21        4.96        6.50      4.23 o 
  -8   3  21       14.05       14.05      2.77 o 
  -7   3  21        6.20        7.22      2.76 o 
  -6   3  21      106.29      116.61      5.38 o 
  -5   3  21       47.05       47.45      3.45 o 
  -4   3  21       10.88        7.86      2.57 o 
  -3   3  21        0.45       -1.54      2.47 o 
  -2   3  21      144.72      151.98      7.47 o 
  -1   3  21        0.41        4.27      2.85 o 
   0   3  21      113.23      110.75      6.74 o 
   1   3  21        0.53        6.32      3.58 o 
   2   3  21        1.20       -0.45      2.53 o 
   3   3  21       96.06      102.37      6.40 o 
   4   3  21       42.12       54.39      5.52 o 
   5   3  21        2.20        2.97      2.32 o 
   6   3  21       15.92       17.32      3.13 o 
   7   3  21       10.70       12.62      3.14 o 
  -4   4  21        0.71       -3.39      2.43 o 
  -3   4  21       23.82       18.80      3.46 o 
  -2   4  21       27.66       15.99      4.00 o 
  -1   4  21       74.55       55.74      5.91 o 
   0   4  21      120.60      104.96     19.81 o 
   1   4  21        8.79        6.18      3.29 o 
   2   4  21        2.11        2.12      3.08 o 
   3   4  21       64.48       67.38      6.28 o 
 -11   0  22      134.05      118.62     11.73 o 
 -10   0  22       46.98       36.97      8.46 o 
  -9   0  22        2.01        5.10      5.28 o 
  -8   0  22       79.92       91.99     10.25 o 
  -7   0  22       69.50      101.17     10.83 o 
  -6   0  22        3.56        3.18      4.43 o 
  -5   0  22       11.59       15.77      3.36 o 
  -4   0  22        0.02        1.01      2.38 o 
  -3   0  22       75.42       85.41      5.99 o 
  -2   0  22      186.13      192.45      8.36 o 
  -1   0  22       12.62       16.46      3.52 o 
   0   0  22      151.29      163.33      7.89 o 
   1   0  22       93.56      100.06      6.43 o 
   2   0  22      234.24      248.88     13.03 o 
   3   0  22        5.48        6.40      4.12 o 
   4   0  22       30.54       27.84      6.04 o 
   5   0  22       78.55       57.57      7.92 o 
   6   0  22        5.95        6.04      4.39 o 
   7   0  22        7.23        5.68      4.34 o 
   8   0  22       36.02       43.87      8.10 o 
   9   0  22        3.65       -1.52      4.21 o 
 -10   1  22       45.10       51.34      6.56 o 
  -9   1  22        3.33        4.04      3.63 o 
  -8   1  22       60.40       59.24      3.99 o 
  -7   1  22       75.79       73.38      5.08 o 
  -6   1  22        0.07       -2.12      1.96 o 
  -5   1  22        0.00       -0.18      2.01 o 
  -4   1  22       95.21       93.34      5.32 o 
  -3   1  22        1.64        2.19      2.61 o 
  -2   1  22       54.49       49.17      3.52 o 
  -1   1  22        0.41        1.99      1.74 o 
   0   1  22      228.99      237.86      5.58 o 
   1   1  22        0.31       -0.71      1.49 o 
   2   1  22       26.07       23.21      2.99 o 
   3   1  22        4.13        4.33      2.24 o 
   4   1  22        6.02        6.82      3.45 o 
   5   1  22        0.75        3.49      2.69 o 
   6   1  22       88.66      101.58      8.12 o 
   7   1  22        2.34        2.09      2.83 o 
   8   1  22      128.51      130.38      8.18 o 
  -9   2  22        0.94        2.11      2.76 o 
  -8   2  22        4.25        2.28      2.11 o 
  -7   2  22        2.64       -1.66      1.77 o 
  -6   2  22       31.95       30.24      5.26 o 
  -5   2  22       18.38       20.32      3.38 o 
  -4   2  22       22.21       19.06      3.39 o 
  -3   2  22       16.06       20.14      4.76 o 
  -2   2  22       50.17       51.04      3.71 o 
  -1   2  22      177.73      164.85     10.72 o 
   0   2  22      314.41      312.17     20.46 o 
   1   2  22      202.63      204.12      8.04 o 
   2   2  22       34.32       32.89      3.55 o 
   3   2  22        1.85        6.55      2.31 o 
   4   2  22        0.09        2.69      2.15 o 
   5   2  22        4.69        0.91      2.45 o 
   6   2  22       14.12       14.81      2.91 o 
   7   2  22       30.99       29.47      5.00 o 
  -7   3  22      112.84      105.87      5.37 o 
  -6   3  22      124.56      138.38      5.82 o 
  -5   3  22       32.14       36.08      3.66 o 
  -4   3  22        0.04       -0.89      2.50 o 
  -3   3  22        6.38        6.83      3.65 o 
  -2   3  22      104.35      120.40      6.97 o 
  -1   3  22       21.30       28.05      5.01 o 
   0   3  22        7.04       10.64      5.42 o 
   1   3  22       17.41       15.17      3.60 o 
   2   3  22       13.38        5.93      3.15 o 
   3   3  22        7.83       12.51      3.64 o 
   4   3  22       85.78      117.13     16.09 o 
   5   3  22        8.29       12.48      7.38 o 
  -9   1  23       27.18       26.77      7.79 o 
  -8   1  23        2.05        2.39      3.68 o 
  -7   1  23       37.81       30.99      4.48 o 
  -6   1  23        0.28       -1.09      2.03 o 
  -5   1  23       10.11       13.12      2.96 o 
  -4   1  23        4.28        2.81      2.24 o 
  -3   1  23        9.23        8.40      2.57 o 
  -2   1  23        5.75        5.50      2.40 o 
  -1   1  23       48.84       49.90      3.69 o 
   0   1  23      244.26      229.04      7.48 o 
   1   1  23        6.40        6.01      2.29 o 
   2   1  23       17.29       19.16      3.09 o 
   3   1  23       43.03       36.98      3.59 o 
   4   1  23       26.46       23.90      5.73 o 
   5   1  23        0.32        4.19      3.05 o 
   6   1  23       81.34       89.01      7.17 o 
   7   1  23       14.63       10.28      5.82 o 
  -8   2  23       28.54       31.40      3.45 o 
  -7   2  23       85.34       72.49      5.16 o 
  -6   2  23        0.74        5.45      2.62 o 
  -5   2  23      219.92      222.39      8.08 o 
  -4   2  23       11.72       20.85      3.58 o 
  -3   2  23       38.30       42.33      4.44 o 
  -2   2  23        7.53        7.18      5.30 o 
  -1   2  23      219.06      246.20     17.86 o 
   0   2  23       32.25       25.83      4.09 o 
   1   2  23       82.45       95.29      6.16 o 
   2   2  23       22.94       38.53      6.70 o 
   3   2  23        3.91        4.52      2.55 o 
   4   2  23       37.62       41.92      4.06 o 
   5   2  23       27.32       37.51      4.02 o 
   6   2  23       14.43       25.05      3.64 o 
  -6   3  23       37.63       36.38      3.76 o 
  -5   3  23        0.73        5.12      2.67 o 
  -4   3  23       14.56       18.22      5.86 o 
  -3   3  23        2.03        0.77      3.83 o 
  -2   3  23       29.19       25.50      4.35 o 
  -1   3  23        0.55       -2.99      1.99 o 
   0   3  23       11.50       10.12      3.45 o 
   1   3  23       43.74       50.04     10.18 o 
   2   3  23        7.95        7.87      3.40 o 
   3   3  23       15.05       15.78      3.81 o 
   4   3  23       62.38       47.83      5.41 o 
  -9   0  24        8.44       22.43      7.52 o 
  -8   0  24        2.09       -2.91      4.66 o 
  -7   0  24       98.28      114.95     11.46 o 
  -6   0  24      194.43      220.01     14.95 o 
  -5   0  24       22.72       28.42      7.34 o 
  -4   0  24       39.18       25.60      6.67 o 
  -3   0  24        1.45        4.79      2.90 o 
  -2   0  24      154.48      170.31      8.37 o 
  -1   0  24      157.92      163.31     13.09 o 
   0   0  24       33.75       45.33      5.22 o 
   1   0  24        1.82        0.02      3.40 o 
   2   0  24       44.69       47.14      7.43 o 
   3   0  24       88.01      117.28     10.30 o 
   4   0  24       54.87       86.57      9.58 o 
   5   0  24        2.50        7.61      4.79 o 
   6   0  24       11.21       10.43      5.42 o 
   7   0  24        3.52        5.51      4.97 o 
  -8   1  24        0.00       -5.28      5.19 o 
  -7   1  24       55.95       53.79      6.30 o 
  -6   1  24        8.38        6.04      5.55 o 
  -5   1  24        1.47       -0.70      2.21 o 
  -4   1  24       17.65       20.40      3.67 o 
  -3   1  24       60.01       59.58      4.94 o 
  -2   1  24        0.40        1.42      2.27 o 
  -1   1  24      223.76      206.79      7.85 o 
   0   1  24      216.47      241.42      7.95 o 
   1   1  24       90.70       87.62      6.31 o 
   2   1  24      103.84       95.29      5.00 o 
   3   1  24        7.83       -0.38      2.53 o 
   4   1  24        0.16       -2.87      1.91 o 
   5   1  24        2.36        3.34      2.71 o 
   6   1  24        1.55        1.55      4.16 o 
  -7   2  24       34.44       30.04      4.16 o 
  -6   2  24        9.78       10.56      4.04 o 
  -5   2  24        0.89        1.83      2.64 o 
  -4   2  24        6.99        7.71      2.98 o 
  -3   2  24        8.37       11.07      3.17 o 
  -2   2  24        0.54        0.40      3.54 o 
  -1   2  24        9.99        7.21      4.16 o 
   0   2  24       64.68       64.85      5.42 o 
   1   2  24        1.23        0.46      2.45 o 
   2   2  24       95.52       92.87      6.34 o 
   3   2  24       40.03       28.44      3.70 o 
   4   2  24       22.29       16.53      3.31 o 
   5   2  24        1.74        3.71      2.50 o 
  -3   3  24       10.94       10.47      5.55 o 
  -2   3  24        4.19        4.24      3.04 o 
  -1   3  24       45.87       47.83      9.11 o 
   0   3  24        0.28        1.82      2.89 o 
   1   3  24       19.85       20.18      3.98 o 
  -7   1  25       35.95       38.83      6.10 o 
  -6   1  25        3.80        2.40      2.94 o 
  -5   1  25       76.43       78.45      5.59 o 
  -4   1  25       10.41        8.82      2.85 o 
  -3   1  25        4.55        2.73      2.68 o 
  -2   1  25        4.02        7.23      2.79 o 
  -1   1  25      211.53      212.24      9.07 o 
   0   1  25       23.33       20.09      3.96 o 
   1   1  25       15.28       18.48      3.99 o 
   2   1  25        7.96        6.07      3.01 o 
   3   1  25       12.76        7.21      3.26 o 
   4   1  25        4.61        6.14      3.42 o 
   5   1  25        3.03        2.94      3.08 o 
  -5   2  25        0.10        4.85      2.77 o 
  -4   2  25       28.23       32.36      4.22 o 
  -3   2  25       12.59       20.20      4.64 o 
  -2   2  25        7.26        6.62      4.12 o 
  -1   2  25        1.32        3.00      3.80 o 
   0   2  25        0.85       -0.63      3.54 o 
   1   2  25       22.56       23.01     10.45 o 
   2   2  25        0.07        0.61      2.62 o 
   3   2  25      150.56      175.15      8.38 o 
  -6   0  26       25.41       26.01      7.79 o 
  -5   0  26       37.02       58.37      9.71 o 
  -4   0  26        8.94       10.61      6.45 o 
  -3   0  26       28.90       29.01      7.57 o 
  -2   0  26       13.45       12.88      3.87 o 
  -1   0  26       66.45       64.09      6.33 o 
   0   0  26       71.42       71.65      6.79 o 
   1   0  26       93.06      108.69     10.34 o 
   2   0  26        0.04       -4.90      3.27 o 
   3   0  26        0.82        1.52      4.25 o 
  -5   1  26        2.96        6.10      3.34 o 
  -4   1  26        5.67        4.35      2.89 o 
  -3   1  26        2.88        3.58      2.48 o 
  -2   1  26        6.98        9.63      3.01 o 
  -1   1  26        5.29        5.65      2.97 o 
   0   1  26       19.03        7.88      4.97 o 
   1   1  26       17.47       21.58      6.54 o 
   2   1  26        0.00       -1.97      4.72 o 
   3   1  26        0.60       -1.51      2.69 o 
                                                 
